# Supplementary material for: Bird Assemblages in Coffee Agroforestry Systems and Other Human Modified Habitats in Indonesia
Source: Biology (Basel). 2022 Feb 15;11(2):310. doi: 10.3390/biology11020310 (PMC8869641; doi:10.3390/biology11020310)
Supplement: Supplementary file 1 [file biology-11-00310-s001.zip]

Archive with 1 entries (1 files):
- biology-1580988-supplementary.csv
