# Supplementary material for: Bird Assemblages in Coffee Agroforestry Systems and Other Human Modified Habitats in Indonesia
Source: Biology (Basel). 2022 Feb 15;11(2):310. doi: 10.3390/biology11020310 (PMC8869641; doi:10.3390/biology11020310)
Supplement: Supplementary file 1 [file biology-11-00310-s001.zip › biology-1580988-supplementary.csv]

N Bird species	Bird abundance	Bird diversity	Latitude	Longitude	Area	N tree species	Habitat	Elevation	Plot ID	Distance Protected Area (Km)	X	Y	Vegetation diversity
5	13	1.418069365	-8.6167183	114.1960252	Alas Purwo Meru Betiri	3	Tree farm	66.8	1	10.96008776	851825.2983	9046050.637	1.3510009
7	15	1.841390375	-8.5923645	114.1995679	Alas Purwo Meru Betiri	0	Tree farm	114	2	11.19592556	852238.2288	9048743.843	0
6	12	1.676234939	-8.6155476	114.1965321	Alas Purwo Meru Betiri	3	Tree farm	66.5	3	10.9926769	851882.2392	9046179.79	0.71551393
4	6	0.693147181	-8.6121817	114.19676	Alas Purwo Meru Betiri	3	Tree farm	79.1	4	10.96138281	851910.4696	9046552.255	1.2922676
2	10	0.500402424	-8.5971173	114.1423438	Alas Purwo Meru Betiri	1	Tree farm	11.2	5	4.87036789	845928.0137	9048269.832	0.14250587
4	20	0.708346578	-8.6141156	114.1964162	Alas Purwo Meru Betiri	1	Tree farm	74.9	6	10.95464148	851870.7942	9046338.449	0.76141305
2	5	0.500402424	-8.59529	114.1424383	Alas Purwo Meru Betiri	2	Tree farm	16.9	7	4.893247066	845940.0871	9048472.056	1.1519876
3	5	1.054920168	-8.6104821	114.1966996	Alas Purwo Meru Betiri	3	Tree farm	96.8	8	10.93118429	851905.3876	9046740.491	1.0845498
6	13	1.626020692	-8.5921424	114.2073595	Alas Purwo Meru Betiri	1	Tree farm	75.7	9	12.05441259	853097.0681	9048761.254	0
7	13	1.778233306	-8.5920464	114.2016951	Alas Purwo Meru Betiri	0	Tree farm	111	10	11.43216124	852472.9398	9048777.105	0.83047171
5	9	1.58109375	-8.5901501	114.078825	Alas Purwo Meru Betiri	0	Tree farm	8.7	11	1.086053306	838935.138	9049098.019	0
4	9	1.273028337	-8.5920268	114.0789768	Alas Purwo Meru Betiri	0	Tree farm	9	12	0.935482843	838950.195	9048890.118	0
4	9	1.310783678	-8.5916212	114.2049752	Alas Purwo Meru Betiri	0	Tree farm	103.3	13	11.79599909	852834.8005	9048821.161	0.636514168
4	9	1.273028337	-8.6141761	114.1678806	Alas Purwo Meru Betiri	3	Tree farm	20.6	14	7.859579508	848726.3621	9046357.935	1.029653
6	11	1.641734712	-8.5886477	114.0788043	Alas Purwo Meru Betiri	0	Tree farm	11.1	15	1.218008249	838934.1933	9049264.366	0.93382385
3	4	1.039720771	-8.5915984	114.2033334	Alas Purwo Meru Betiri	0	Tree farm	106	16	11.61567618	852653.895	9048825.199	0.2509548
3	15	0.990835386	-8.6134589	114.1424358	Alas Purwo Meru Betiri	0	Tree farm	19.4	17	5.117673864	845923.2887	9046460.489	0
3	4	1.039720771	-8.6130284	114.1690403	Alas Purwo Meru Betiri	1	Tree farm	25.3	18	7.961079409	848855.2031	9046483.946	0.35571286
4	11	1.168518406	-8.6113318	114.142583	Alas Purwo Meru Betiri	0	Tree farm	21.5	19	5.070683801	845941.4446	9046695.857	0
2	4	0.693147181	-8.6096021	114.1426532	Alas Purwo Meru Betiri	0	Tree farm	14.3	20	5.034758041	845950.754	9046887.298	0
2	11	0.474139313	-8.6004367	114.1427233	Alas Purwo Meru Betiri	1	Tree farm	10	21	4.910923574	845966.8147	9047901.981	0
4	20	1.070047315	-8.6078152	114.142748	Alas Purwo Meru Betiri	2	Tree farm	17.7	22	5.007410381	845962.8259	9047085.048	0.61424397
6	9	1.735126457	-8.6025687	114.1423192	Alas Purwo Meru Betiri	2	Tree farm	8.8	23	4.880241959	845920.3483	9047666.303	0.48257757
4	32	1.207487442	-8.598655	114.14302	Alas Purwo Meru Betiri	2	Tree farm	13.4	24	4.940857454	846001.1281	9048098.974	0.320152
7	18	1.457125111	-8.6205271	114.1648637	Alas Purwo Meru Betiri	1	Tree farm	17.1	25	7.692647165	848388.105	9045657.523	0
2	3	0.636514168	-8.620573	114.1684425	Alas Purwo Meru Betiri	1	Tree farm	19.7	26	8.086267776	848782.4033	9045649.171	0
4	7	1.277034259	-8.6186898	114.1643881	Alas Purwo Meru Betiri	1	Tree farm	20.9	27	7.602455489	848337.3853	9045861.379	0.45056121
1	2	0	-8.6205025	114.1666824	Alas Purwo Meru Betiri	2	Tree farm	17.2	28	7.892273466	848588.5261	9045658.586	0.99582132
1	1	0	-8.6205127	114.1702938	Alas Purwo Meru Betiri	1	Tree farm	19.1	29	8.283572639	848986.4501	9045654.155	0.82465932
4	5	1.33217904	-8.620415	114.172183	Alas Purwo Meru Betiri	2	Tree farm	22	30	8.48117898	849194.7078	9045663.243	1.0670895
2	6	0.450561209	-8.617285	114.1658003	Alas Purwo Meru Betiri	1	Tree farm	21.5	31	7.712576269	848494.2822	9046015.625	0.39830711
2	3	0.636514168	-8.6158249	114.1665501	Alas Purwo Meru Betiri	2	Tree farm	23.4	32	7.754822599	848578.2417	9046176.599	0.98098968
4	10	1.279854226	-8.6150287	114.1429012	Alas Purwo Meru Betiri	0	Tree farm	19.9	33	5.216006617	845973.1406	9046286.267	0
6	15	1.639706357	-8.583505	114.07423	Alas Purwo Meru Betiri	0	Tree farm	8	34	1.341697358	838434.7251	9049837.75	0.91587368
6	13	1.711845135	-8.5811883	114.068593	Alas Purwo Meru Betiri	0	Tree farm	9	35	1.308740348	837815.6412	9050099.2	0
5	11	1.594166699	-8.5852889	114.070087	Alas Purwo Meru Betiri	1	Tree farm	8.3	36	0.931858716	837976.6304	9049643.915	0.48955189
4	9	1.273028337	-8.620365	114.172151	Alas Purwo Meru Betiri	0	Tree farm	21.7	37	8.47631304	849191.2278	9045668.808	0
4	11	1.342113179	-8.591891	114.035573	Alas Purwo Meru Betiri	0	Tree farm	10.9	38	0.888765074	834167.8579	9048943.313	0
5	14	1.531778079	-8.5844517	114.0717667	Alas Purwo Meru Betiri	0	Tree farm	9.2	39	1.101287343	838162.4565	9049735.117	0
2	4	0.693147181	-8.574443	114.047192	Alas Purwo Meru Betiri	0	Tree farm	15.2	40	1.46370417	835463.4284	9050864.738	0
6	24	1.559581156	-8.5707562	114.0480242	Alas Purwo Meru Betiri	0	Tree farm	12.1	41	1.474951099	835558.3676	9051272.158	0
6	11	1.720193459	-8.5685967	114.048355	Alas Purwo Meru Betiri	1	Tree farm	14.3	42	1.501174461	835596.7158	9051510.937	0.16302363
0	0	0	-8.5988324	114.0290422	Alas Purwo Meru Betiri	0	Tree farm	3.6	43	0.489108686	833442.8759	9048179.801	0
0	0	0	-8.5877884	114.00989	Alas Purwo Meru Betiri	1	Tree farm	8.9	44	1.47830466	831341.6245	9049419.802	0
2	6	0.636514168	-8.5863419	114.0791098	Alas Purwo Meru Betiri	0	Tree farm	13.5	45	1.421165792	838969.9063	9049519.367	0
0	0	0	-8.5877859	114.0119024	Alas Purwo Meru Betiri	0	Tree farm	9.1	46	1.511856511	831563.3566	9049418.338	0
0	0	0	-8.5875719	114.0378777	Alas Purwo Meru Betiri	1	Tree farm	32.4	47	1.237364408	834425.5872	9049419.444	0.69290818
0	0	0	-8.5861333	114.0394473	Alas Purwo Meru Betiri	1	Tree farm	26	48	1.356129588	834599.7957	9049577.333	0
0	0	0	-8.5851229	114.0405733	Alas Purwo Meru Betiri	1	Tree farm	30.1	49	1.453706964	834724.7512	9049688.205	0.37677016
3	5	1.054920168	-8.5842949	114.0794002	Alas Purwo Meru Betiri	0	Tree farm	15	50	1.588266091	839003.7252	9049745.73	0
6	22	1.591020269	-8.583945	114.0752583	Alas Purwo Meru Betiri	0	Tree farm	8.7	51	1.370144091	838547.6422	9049788.13	0.51957984
0	0	0	-8.5895805	114.0388185	Alas Purwo Meru Betiri	1	Tree farm	5.9	52	0.997056079	834527.486	9049196.261	1.1032635
0	0	0	-8.5921343	114.0329873	Alas Purwo Meru Betiri	2	Tree farm	11.5	53	1.010568539	833882.7446	9048918.635	1.2105578
0	0	0	-8.5988393	114.0290484	Alas Purwo Meru Betiri	0	Tree farm	3.6	54	0.489108686	833442.8759	9048179.801	0
0	0	0	-8.5101439	114.2213056	Alas Purwo Meru Betiri	0	Tree farm	65.1	55	14.72430701	854709.9248	9057827.473	0
0	0	0	-8.5888964	114.0057637	Alas Purwo Meru Betiri	1	Tree farm	7.9	56	1.239945845	830886.0204	9049300.713	0.50040242
0	0	0	-8.5910682	114.0333828	Alas Purwo Meru Betiri	1	Tree farm	27.3	57	1.088885866	833927.2562	9049036.312	1.1042798
0	0	0	-8.5898459	114.0357528	Alas Purwo Meru Betiri	1	Tree farm	37.6	58	1.078811355	834189.4624	9049169.557	0.25731864
0	0	0	-8.590384	114.0377537	Alas Purwo Meru Betiri	3	Tree farm	6.8	59	0.939621528	834409.457	9049108.24	0.950270539
0	0	0	-8.5922056	114.0349693	Alas Purwo Meru Betiri	2	Tree farm	11.2	60	0.891204339	834101.0645	9048909.012	0.84868556
2	11	0.474139313	-8.0573968	114.4263486	Banyuwangi	0	Tree farm	13.3	1	2.927699345	877745.6491	9107772.279	0
3	7	0.79631164	-8.0555984	114.4264776	Banyuwangi	0	Tree farm	13	2	3.097083242	877761.5587	9107971.321	0.562335145
1	2	0	-8.0610856	114.4265373	Banyuwangi	0	Tree farm	12.2	3	2.6275408	877763.0475	9107363.594	0
4	29	1.219771187	-8.0592415	114.4265428	Banyuwangi	0	Tree farm	12.4	4	2.781184574	877765.3691	9107567.811	0
2	16	0.233791659	-8.0629856	114.4264533	Banyuwangi	0	Tree farm	12.6	5	2.470670384	877752.0093	9107153.26	0
2	7	0.410116318	-8.0471861	114.427755	Banyuwangi	2	Tree farm	8.9	6	3.962901216	877910.3676	9108901.744	0.28683598
4	6	1.329661349	-8.0396789	114.4003773	Banyuwangi	1	Tree farm	83.5	7	4.21110957	874895.4397	9109758.331	0
2	5	0.673011667	-8.0215989	114.396947	Banyuwangi	1	Tree farm	73.9	8	5.961641721	874533.4191	9111763.655	0.72700136
4	6	1.242453325	-8.0270642	114.3981105	Banyuwangi	1	Tree farm	76.4	9	5.489483554	874656.8308	9111157.363	0.26258605
0	0	0	-8.0282166	114.3961147	Banyuwangi	1	Tree farm	86.9	10	5.29260846	874435.4777	9111031.572	0.79025725
1	1	0	-8.0227852	114.395293	Banyuwangi	0	Tree farm	78.5	11	5.756208356	874349.7613	9111633.796	0
3	5	0.950270539	-8.0286184	114.3942637	Banyuwangi	1	Tree farm	93.6	12	5.143867912	874230.7975	9110988.77	0.68900924
4	6	1.329661349	-8.0242615	114.3922071	Banyuwangi	1	Tree farm	92.4	13	5.445538809	874007.786	9111473.131	0.56233514
3	4	1.039720771	-8.0233938	114.393436	Banyuwangi	0	Tree farm	85.8	14	5.595653149	874144.2271	9111568.097	0
4	7	1.351783994	-8.0295542	114.3929253	Banyuwangi	1	Tree farm	101.3	15	4.97788407	874082.2084	9110886.364	0.45056121
4	9	1.002718265	-8.0531519	114.4037282	Banyuwangi	1	Tree farm	74	16	2.741287569	875252.8793	9108263.246	0.41011632
3	6	1.011404265	-8.0464173	114.4259271	Banyuwangi	4	Other crop/fruit field	10.8	17	3.945606038	877709.3223	9108988.575	1.198849313
2	6	0.636514168	-8.0472153	114.4205005	Banyuwangi	0	Other crop/fruit field	19.6	18	3.639713974	877109.61	9108905.218	0
3	4	1.039720771	-8.0434396	114.4018282	Banyuwangi	1	Other crop/fruit field	80	19	3.800785544	875052.1219	9109340.538	0.69314718
3	5	1.054920168	-8.0471898	114.4222909	Banyuwangi	1	Other crop/fruit field	13	20	3.707933322	877307.2522	9108906.388	0.75530186
3	5	0.950270539	-8.0472521	114.4236704	Banyuwangi	3	Other crop/fruit field	12.7	21	3.758377435	877459.4594	9108898.214	1.098612289
5	13	1.263625672	-8.0418042	114.4011521	Banyuwangi	1	Other crop/fruit field	81.5	22	3.978465382	874979.0028	9109522.264	0
5	24	1.338174575	-8.0455607	114.4024652	Banyuwangi	1	Other crop/fruit field	80.2	23	3.569991114	875120.4768	9109105.062	0
6	12	1.676234939	-8.0477986	114.4130616	Banyuwangi	1	Tree farm	33.6	24	3.401238746	876287.9928	9108847.485	0.90970771
5	37	1.069465507	-8.1461016	114.3956702	Banyuwangi	0	Other crop/fruit field	5.1	25	2.022602503	874277.4421	9097977.394	0
6	18	1.303092404	-8.142946	114.3956144	Banyuwangi	0	Other crop/fruit field	6.1	26	1.695191061	874274.2223	9098326.898	0
2	2	0.693147181	-8.1411234	114.3955754	Banyuwangi	0	Other crop/fruit field	5.9	27	1.510273593	874271.6149	9098528.769	0
3	4	1.039720771	-8.1443956	114.3957518	Banyuwangi	0	Other crop/fruit field	6.3	28	1.849157537	874288.0348	9098166.241	0
3	5	0.950270539	-8.1386366	114.3960069	Banyuwangi	0	Other crop/fruit field	6.3	29	1.287418996	874321.544	9098803.758	0
2	5	0.500402424	-8.0596738	114.4049265	Banyuwangi	0	Tree farm	60.3	30	2.035119448	875379.1171	9107539.903	0
2	5	0.500402424	-8.0584341	114.4038581	Banyuwangi	0	Tree farm	72	31	2.159895246	875262.341	9107678.172	1.0608569
1	1	0	-8.0565565	114.4040607	Banyuwangi	1	Tree farm	72.9	32	2.368993738	875286.4359	9107885.912	0.67301167
5	7	1.549826046	-8.1282688	114.3869168	Banyuwangi	1	Other commercial polyculture	62.6	33	0	873328.0795	9099960.295	1.5992628
4	6	1.329661349	-8.0549195	114.4038089	Banyuwangi	1	Tree farm	76	34	2.547099284	875260.1552	9108067.427	0
6	15	1.674589567	-8.1286771	114.3877665	Banyuwangi	1	Other commercial polyculture	51.5	35	0	873421.4661	9099914.296	1.147404
2	3	0.636514168	-8.1286054	114.3811853	Banyuwangi	1	Tree farm	90.5	36	0	872695.2946	9099928.309	0.75893677
0	0	0	-8.1277739	114.3798214	Banyuwangi	0	Tree farm	106.8	37	0	872545.5572	9100021.645	0
0	0	0	-8.1364483	114.3928754	Banyuwangi	2	Tree farm	16.1	38	0.914811749	873978.0207	9099048.992	0.78698464
4	6	1.329661349	-8.1269208	114.3859725	Banyuwangi	2	Tree farm	66.3	39	0	873225.124	9100110.443	1.2406843
1	1	0	-8.125247	114.381663	Banyuwangi	0	Tree farm	167.7	40	0	872751.1155	9100299.773	0
1	2	0	-8.0249051	114.3907948	Banyuwangi	2	Tree farm	100.2	41	5.308833047	873851.3073	9111403.148	0.45056121
3	4	1.039720771	-8.0295269	114.390613	Banyuwangi	1	Tree farm	111.4	42	4.851458846	873827.0058	9110891.5	0
7	22	1.514014537	-8.1390068	114.3844767	Banyuwangi	2	Other crop/fruit field	20.3	43	1.025609177	873048.8633	9098773.433	0.69314718
2	7	0.410116318	-8.1318484	114.3855567	Banyuwangi	1	Other crop/fruit field	44.7	44	0.240452277	873174.6751	9099565.149	1.2770343
5	9	1.427061043	-8.1318676	114.391766	Banyuwangi	1	Other crop/fruit field	20.9	45	0.406491732	873859.8533	9099557.284	0
5	6	1.560710409	-8.1338677	114.3916046	Banyuwangi	2	Other crop/fruit field	20.9	46	0.596794129	873840.1857	9099335.943	1.0889
7	13	1.778233306	-8.1356097	114.3917258	Banyuwangi	1	Other crop/fruit field	20.2	47	0.782187668	873851.9423	9099142.922	1.0986123
4	13	0.937155853	-8.1383817	114.3920163	Banyuwangi	0	Other crop/fruit field	12.5	48	1.083638296	873881.4234	9098835.683	0
1	1	0	-8.1308335	114.3842734	Banyuwangi	0	Other crop/fruit field	60.1	49	0.120246705	873034.0036	9099678.723	0
2	3	0.636514168	-8.129718	114.3830236	Banyuwangi	0	Other crop/fruit field	67.4	50	0	872897.1213	9099803.406	0
3	14	0.758936773	-8.1433345	114.3892534	Banyuwangi	1	Other crop/fruit field	15.8	51	1.550786302	873571.9421	9098289.769	0
1	5	0	-8.1302077	114.3915941	Banyuwangi	3	Other crop/fruit field	24.2	52	0.23474478	873842.4249	9099741.26	1.0397208
7	15	1.78385396	-8.1425095	114.3905671	Banyuwangi	0	Other crop/fruit field	11	53	1.485568481	873717.6716	9098379.913	0
7	11	1.846220219	-8.1430207	114.3878093	Banyuwangi	1	Other crop/fruit field	17.4	54	1.496007859	873412.8818	9098325.856	0.60192397
3	16	0.983273944	-8.140872	114.3810486	Banyuwangi	0	Other crop/fruit field	32.3	55	1.232177362	872668.8537	9098570.049	0
6	13	1.671595278	-8.1418254	114.3895564	Banyuwangi	1	Other crop/fruit field	11.4	56	1.39126597	873606.7792	9098456.606	0.72012488
4	20	1.202262258	-8.1408266	114.3810248	Banyuwangi	3	Other crop/fruit field	32.6	57	1.227149627	872666.2695	9098575.099	1.098612289
4	10	1.088899975	-8.142807	114.3865803	Banyuwangi	1	Other crop/fruit field	17.9	58	1.459280094	873277.464	9098350.658	0.69314718
3	6	1.098612289	-8.1425225	114.3880558	Banyuwangi	1	Other crop/fruit field	18	59	1.444706266	873440.5449	9098380.798	0
4	7	1.277034259	-8.1449373	114.387438	Banyuwangi	2	Other crop/fruit field	18.2	60	1.702728475	873370.1303	9098113.956	1.0397208
5	8	1.494175138	-7.9278423	113.4790374	Dataran Tinggi Hyang	1	Community managed forest	833.1	1	4.052346747	773318.3255	9122863.358	1.218759
1	2	0	-7.9291782	113.4794298	Dataran Tinggi Hyang	2	Community managed forest	850.8	2	3.927987197	773360.7315	9122715.28	1.4816322
7	14	1.871160414	-7.9271192	113.4801899	Dataran Tinggi Hyang	3	Community managed forest	843.6	3	4.004323363	773445.9456	9122942.611	0.45633443
5	12	1.467733929	-7.9284851	113.4811147	Dataran Tinggi Hyang	1	Community managed forest	872.3	4	3.829172687	773547.0651	9122790.862	0
6	10	1.609437912	-7.9277966	113.4826933	Dataran Tinggi Hyang	1	Community managed forest	885.6	5	3.746929322	773721.6695	9122866.005	0.41011632
3	4	1.039720771	-7.9259342	113.4820538	Dataran Tinggi Hyang	2	Community managed forest	861.6	6	3.938747457	773652.3526	9123072.504	0.50040242
6	9	1.676987774	-7.9133529	113.475326	Dataran Tinggi Hyang	1	Community managed forest	939.4	7	5.448800853	772918.441	9124469.07	0.41011632
1	2	0	-7.9122402	113.466139	Dataran Tinggi Hyang	2	Community managed forest	837.8	8	6.256240395	771905.6458	9124598.211	0.41011632
2	2	0.693147181	-7.9128896	113.471316	Dataran Tinggi Hyang	3	Community managed forest	912.7	9	5.792945199	772476.3549	9124522.965	1.9427818
4	13	1.285293024	-7.9114177	113.4678244	Dataran Tinggi Hyang	1	Community managed forest	825.2	10	6.183332467	772092.1219	9124688.118	0.47413931
4	7	1.277034259	-7.9115998	113.4724521	Dataran Tinggi Hyang	1	Community managed forest	906.8	11	5.80697784	772602.5399	9124664.938	1.0549202
3	7	1.078992208	-7.9105817	113.4691762	Dataran Tinggi Hyang	2	Community managed forest	838	12	6.140365216	772241.8042	9124779.737	0.86756323
6	12	1.676234939	-7.9103874	113.4731304	Dataran Tinggi Hyang	3	Community managed forest	902.5	13	5.781240751	772678.169	9124798.646	0.95569989
6	8	1.732867951	-7.9100184	113.4707105	Dataran Tinggi Hyang	0	Community managed forest	854.2	14	6.050175807	772411.4419	9124841.062	1.320888343
4	9	1.002718265	-7.9098779	113.4721169	Dataran Tinggi Hyang	0	Community managed forest	873.3	15	5.903480243	772566.692	9124855.687	1.0986123
5	6	1.560710409	-7.9188355	113.4751521	Dataran Tinggi Hyang	2	Community managed forest	924.4	16	5.031846289	772895.6443	9123862.528	1.8192898
5	6	1.560710409	-7.9184092	113.473369	Dataran Tinggi Hyang	1	Community managed forest	913.1	17	5.207151875	772699.2126	9123910.87	0
4	4	1.386294361	-7.9164305	113.4739726	Dataran Tinggi Hyang	1	Community managed forest	916	18	5.309667705	772767.1051	9124129.419	0
1	1	0	-7.9170087	113.4758916	Dataran Tinggi Hyang	0	Community managed forest	933.3	19	5.113564579	772978.4304	9124064.18	0.27118937
1	1	0	-7.9137036	113.4771312	Dataran Tinggi Hyang	0	Community managed forest	961.6	20	5.268676553	773117.3633	9124429.078	0.41011632
4	6	1.329661349	-7.9138405	113.4669946	Dataran Tinggi Hyang	2	Community managed forest	853.2	21	6.067323713	771998.9867	9124420.578	0.24493003
5	10	1.470808476	-7.91543	113.4762951	Dataran Tinggi Hyang	1	Community managed forest	950.5	22	5.207714953	773023.9855	9124238.6	0.3488321
6	12	1.473502385	-7.9147154	113.4746323	Dataran Tinggi Hyang	2	Community managed forest	937.5	23	5.39174776	772841.0135	9124318.763	0.79631164
2	3	0.636514168	-7.9147281	113.4697679	Dataran Tinggi Hyang	2	Community managed forest	911.6	24	5.77554236	772304.3576	9124320.548	0.80181855
2	3	0.636514168	-7.9464769	113.4317499	Dataran Tinggi Hyang	2	Community managed forest	660	25	3.73194784	768089.6394	9120832.336	1.0821955
4	6	1.242453325	-7.9478638	113.4382758	Dataran Tinggi Hyang	0	Community managed forest	702.3	26	4.433557615	768808.6077	9120674.646	0
5	18	1.209432681	-7.9307378	113.4761455	Dataran Tinggi Hyang	1	Community managed forest	865.5	27	4.129687316	772997.3845	9122544.872	0.69314718
6	9	1.676987774	-7.9486223	113.4398467	Dataran Tinggi Hyang	3	Community managed forest	710.8	28	4.562087707	768981.399	9120589.698	1.4127446
7	13	1.818483163	-7.9300522	113.4778266	Dataran Tinggi Hyang	1	Community managed forest	850.8	29	4.015679032	773183.2923	9122619.627	0.84868556
4	5	1.33217904	-7.9198334	113.4727358	Dataran Tinggi Hyang	5	Community managed forest	901.8	30	5.153483763	772628.42	9123753.696	1.3862944
1	4	0	-7.9284546	113.477429	Dataran Tinggi Hyang	0	Community managed forest	816.8	31	4.153185826	773140.485	9122796.666	0
4	7	1.277034259	-7.9203516	113.4745273	Dataran Tinggi Hyang	1	Community managed forest	912.7	32	4.967669926	772825.7172	9123695.181	0.67301167
6	7	1.747868097	-7.9291328	113.4755496	Dataran Tinggi Hyang	1	Community managed forest	816.1	33	4.280965147	772932.7057	9122722.859	1.0114043
4	8	1.213007566	-7.9520239	113.4141747	Dataran Tinggi Hyang	3	Community managed forest	545.1	34	1.769659352	766147.3581	9120229.922	0.38050622
3	3	1.098612289	-7.9516036	113.4156388	Dataran Tinggi Hyang	6	Community managed forest	555.3	35	1.927733424	766309.1298	9120275.484	1.5171516
2	2	0.693147181	-7.9460252	113.4300421	Dataran Tinggi Hyang	4	Community managed forest	655.3	36	3.550881793	767901.5459	9120883.421	1.7201935
2	2	0.693147181	-7.9456789	113.4281833	Dataran Tinggi Hyang	4	Community managed forest	642.9	37	3.352099406	767696.727	9120922.941	1.427061
4	5	1.33217904	-7.945113	113.4245569	Dataran Tinggi Hyang	2	Community managed forest	619.6	38	2.965894755	767297.0672	9120987.899	0.79631164
8	14	1.97018144	-7.946482	113.4262926	Dataran Tinggi Hyang	3	Community managed forest	653.6	39	3.134193058	767487.6442	9120835.302	1.6769878
6	10	1.497866137	-7.9466841	113.4334826	Dataran Tinggi Hyang	2	Community managed forest	669.1	40	3.919039044	768280.6385	9120808.287	1.2770343
4	10	1.279854226	-7.946943	113.4353642	Dataran Tinggi Hyang	2	Community managed forest	677.3	41	4.122320837	768488.029	9120778.42	0.89794572
2	3	0.636514168	-7.9452494	113.4226503	Dataran Tinggi Hyang	1	Community managed forest	621.6	42	2.756124867	767086.663	9120974.037	0
3	7	0.955699891	-7.9583999	113.4243625	Dataran Tinggi Hyang	5	Community managed forest	615.6	43	3.010128839	767267.0121	9119517.867	1.2260761
9	16	2.100678921	-7.9559433	113.4091666	Dataran Tinggi Hyang	2	Community managed forest	503.7	44	1.34236907	765592.4067	9119799.475	0.68813881
4	7	1.153741943	-7.9545413	113.4090425	Dataran Tinggi Hyang	1	Community managed forest	525.9	45	1.270250411	765579.621	9119954.68	0.68062949
4	8	1.320888343	-7.9533613	113.4104416	Dataran Tinggi Hyang	1	Community managed forest	533.8	46	1.383285682	765734.7104	9120084.344	0.83677423
5	12	1.424129917	-7.9551259	113.4118174	Dataran Tinggi Hyang	2	Community managed forest	516.4	47	1.580931094	765885.3317	9119888.213	1.0042425
5	17	1.4053485	-7.9530519	113.4121244	Dataran Tinggi Hyang	2	Community managed forest	552.7	48	1.559154106	765920.5333	9120117.496	0.47413931
2	5	0.500402424	-7.953349	113.4146876	Dataran Tinggi Hyang	0	Community managed forest	566	49	1.843489115	766203.079	9120082.974	0.50040242
2	2	0.693147181	-7.9543447	113.4133556	Dataran Tinggi Hyang	4	Community managed forest	521.2	50	1.720900142	766055.5083	9119973.661	1.3497924
5	12	1.445185879	-7.9528255	113.4163579	Dataran Tinggi Hyang	1	Community managed forest	589.2	51	2.01810746	766387.6623	9120139.822	0.24493003
5	9	1.303092404	-7.9602617	113.4172673	Dataran Tinggi Hyang	2	Community managed forest	594.3	52	2.355070079	766483.1674	9119316.446	0.65597573
2	4	0.562335145	-7.9601893	113.4191665	Dataran Tinggi Hyang	3	Community managed forest	599	53	2.54072804	766692.7054	9119323.231	1.2148897
3	4	1.039720771	-7.9604299	113.422808	Dataran Tinggi Hyang	3	Community managed forest	611.4	54	2.878348341	767094.2257	9119294.258	1.0375911
2	4	0.562335145	-7.9602969	113.4207425	Dataran Tinggi Hyang	2	Community managed forest	604	55	2.70468132	766866.4765	9119310.308	1.1682825
10	19	2.101009629	-7.9600071	113.424446	Dataran Tinggi Hyang	2	Community managed forest	609.8	56	3.012237046	767275.1801	9119339.98	0.91646489
1	6	0	-7.9587478	113.4170939	Dataran Tinggi Hyang	3	Community managed forest	558.7	57	2.267235096	766465.0196	9119484.066	1.3667111
3	3	1.098612289	-7.9585199	113.4188923	Dataran Tinggi Hyang	2	Community managed forest	558.1	58	2.441933412	766663.5402	9119508.122	1.0889
3	4	1.039720771	-7.9585046	113.4227012	Dataran Tinggi Hyang	2	Community managed forest	587	59	2.838307559	767083.6931	9119507.356	0.43616233
3	7	0.955699891	-7.9584775	113.4205873	Dataran Tinggi Hyang	1	Community managed forest	569.9	60	2.616112204	766850.5355	9119511.72	0.89794572
3	4	1.039720771	-7.9210415	112.3564526	Gunung Kelud	1	Tree farm	831.3	1	0	649522.1221	9124187.17	0
6	11	1.420571926	-7.9229439	112.3565469	Gunung Kelud	1	Tree farm	812.3	2	0	649531.8321	9123976.767	0
4	11	1.342113179	-7.921162	112.3601753	Gunung Kelud	1	Tree farm	800.6	3	0	649932.5073	9124172.504	0
2	5	0.500402424	-7.9138758	112.358222	Gunung Kelud	0	Tree farm	766.2	4	0	649719.7868	9124978.925	0
5	11	1.468139939	-7.9229942	112.3584137	Gunung Kelud	0	Tree farm	791.1	5	0	649737.6282	9123970.533	0
9	16	2.046738533	-7.9211988	112.3583606	Gunung Kelud	2	Tree farm	817.5	6	0	649732.4228	9124169.089	0.325082973
5	13	1.458319222	-7.9157604	112.3492687	Gunung Kelud	1	Tree farm	851.7	7	0	648731.9917	9124773.737	0
6	8	1.732867951	-7.9158228	112.3511005	Gunung Kelud	1	Tree farm	831.6	8	0	648933.9277	9124766.181	0.82395922
5	8	1.559581156	-7.9157918	112.3529086	Gunung Kelud	1	Tree farm	805.5	9	0	649133.2844	9124768.961	0
4	7	1.351783994	-7.9138757	112.3546783	Gunung Kelud	2	Tree farm	781	10	0	649329.0864	9124980.21	0.56233514
5	8	1.386294361	-7.9158023	112.3546181	Gunung Kelud	2	Tree farm	795	11	0	649321.7555	9124767.186	0.45056121
5	8	1.559581156	-7.9139536	112.3510932	Gunung Kelud	1	Tree farm	806.6	12	0	648933.7942	9124972.881	0
7	19	1.708655947	-7.918505	112.3365951	Gunung Kelud	1	Tree farm	1022.5	13	0	647333.739	9124474.749	0
4	10	0.940447989	-7.9157106	112.3565251	Gunung Kelud	1	Tree farm	786.4	14	0	649532.0383	9124776.641	0
2	9	0.636514168	-7.9139857	112.3565512	Gunung Kelud	1	Tree farm	781.2	15	0	649535.5379	9124967.373	0.70801898
0	0	0	-7.9139799	112.3528557	Gunung Kelud	1	Tree farm	796.4	16	0	649128.1037	9124969.341	0
5	6	1.560710409	-7.9157573	112.3391286	Gunung Kelud	0	Tree farm	946.9	17	0	647614.0359	9124777.692	0
4	6	1.242453325	-7.9139756	112.3398323	Gunung Kelud	2	Tree farm	936.3	18	0	647692.254	9124974.463	0.38584969
5	11	1.546598686	-7.9124475	112.3408633	Gunung Kelud	1	Tree farm	939.1	19	0	647806.4677	9125143.075	0
3	4	1.039720771	-7.9091048	112.3476709	Gunung Kelud	1	Tree farm	844.1	20	0	648558.2157	9125510.288	0.69293892
4	9	1.310783678	-7.9113985	112.3451286	Gunung Kelud	1	Tree farm	874.1	21	0	648277.1	9125257.556	0
6	18	1.618849092	-7.9125654	112.3435723	Gunung Kelud	2	Tree farm	894.9	22	0	648105.0979	9125129.074	1.0027183
3	9	0.848685558	-7.910348	112.3464066	Gunung Kelud	2	Tree farm	859.5	23	0	648418.3783	9125373.266	0.89053972
3	5	1.054920168	-7.9078249	112.3488087	Gunung Kelud	2	Tree farm	822.3	24	0	648684.1201	9125651.414	0.8918674
4	6	1.329661349	-7.928799	112.2513322	Gunung Kelud	0	Tree farm	730.1	25	0	637930.2302	9123365.724	0
8	13	1.991509361	-7.9230159	112.3511004	Gunung Kelud	0	Tree farm	896.7	26	0	648931.3319	9123970.761	0
7	12	1.863679987	-7.9287306	112.2495692	Gunung Kelud	1	Tree farm	712.3	27	0	637735.8934	9123373.873	0
2	5	0.673011667	-7.9229335	112.3546995	Gunung Kelud	1	Tree farm	851	28	0	649328.1606	9123978.581	0
5	9	1.522955068	-7.9230157	112.3528883	Gunung Kelud	1	Tree farm	877.6	29	0	649128.447	9123970.142	0
4	6	1.329661349	-7.9287237	112.2532045	Gunung Kelud	2	Tree farm	752.1	30	0	638136.6647	9123373.428	0.63651417
5	7	1.549826046	-7.9211926	112.3529381	Gunung Kelud	1	Tree farm	872.9	31	0	649134.5936	9124171.725	0.5297062
5	10	1.470808476	-7.9211949	112.3547064	Gunung Kelud	2	Tree farm	854.6	32	0	649329.548	9124170.835	0.23379166
6	10	1.695742534	-7.9174335	112.3381688	Gunung Kelud	0	Tree farm	972	33	0	647507.6208	9124592.678	0
8	16	1.960095135	-7.9343	112.2586809	Gunung Kelud	4	Other crop/fruit field	801.6	34	0	638738.5348	9122754.991	1.6674619
2	6	0.636514168	-7.9341762	112.2623375	Gunung Kelud	0	Other crop/fruit field	836.7	35	0	639141.6895	9122767.456	0
7	11	1.846220219	-7.9305952	112.2585546	Gunung Kelud	1	Other crop/fruit field	797.5	36	0	638725.8533	9123164.699	0
6	14	1.71049323	-7.9342546	112.2604666	Gunung Kelud	3	Other crop/fruit field	818.3	37	0	638935.4102	9122759.414	1.332179
3	3	1.098612289	-7.9324806	112.2622448	Gunung Kelud	2	Other crop/fruit field	838.8	38	0	639132.0402	9122954.982	0.39267447
6	14	1.475076311	-7.930615	112.2603742	Gunung Kelud	0	Other crop/fruit field	821.5	39	0	638926.4458	9123161.901	0
6	10	1.609437912	-7.9287924	112.2585772	Gunung Kelud	2	Other crop/fruit field	780.2	40	0	638728.949	9123364.04	1.1988493
2	5	0.673011667	-7.9286868	112.2567345	Gunung Kelud	2	Other crop/fruit field	779.5	41	0	638525.8378	9123376.332	0.3488321
7	8	1.906154747	-7.9322637	112.2604482	Gunung Kelud	0	Other crop/fruit field	820.8	42	0	638934.0503	9122979.568	0
2	5	0.500402424	-7.9350111	112.2512699	Gunung Kelud	0	Other crop/fruit field	742	43	0	637921.2916	9122678.831	0
5	13	1.311431337	-7.9353104	112.2476828	Gunung Kelud	0	Other crop/fruit field	724	44	0	637525.7431	9122646.926	0
5	13	1.303875529	-7.9324627	112.2659167	Gunung Kelud	1	Other crop/fruit field	871.4	45	0	639536.8484	9122955.729	0.63651417
4	6	1.242453325	-7.93547	112.2459845	Gunung Kelud	0	Other crop/fruit field	707.5	46	0	637338.4666	9122629.841	0
5	10	1.470808476	-7.9325261	112.2640194	Gunung Kelud	0	Other crop/fruit field	856.9	47	0	639327.6625	9122949.356	0
5	7	1.549826046	-7.9288062	112.2550118	Gunung Kelud	0	Other crop/fruit field	765.3	48	0	638335.8807	9123363.704	0
2	7	0.410116318	-7.9342203	112.2567887	Gunung Kelud	0	Other crop/fruit field	788.9	49	0	638529.9607	9122764.437	0
5	6	1.560710409	-7.9341922	112.2549924	Gunung Kelud	3	Other crop/fruit field	771.9	50	0	638331.9416	9122768.143	0.95027054
4	6	1.242453325	-7.9341721	112.2531635	Gunung Kelud	0	Other crop/fruit field	752.8	51	0	638130.3261	9122770.975	0
5	9	1.427061043	-7.9305136	112.251337	Gunung Kelud	1	Other crop/fruit field	736.9	52	0	637930.188	9123176.127	0
7	20	1.482887105	-7.930598	112.2532035	Gunung Kelud	1	Other crop/fruit field	754.4	53	0	638135.9289	9123166.174	0
5	8	1.559581156	-7.9304874	112.2550812	Gunung Kelud	2	Other crop/fruit field	765.3	54	0	638342.9698	9123177.779	1.0789922
5	11	1.414279065	-7.9323918	112.2568008	Gunung Kelud	0	Other crop/fruit field	788.2	55	0	638531.9069	9122966.623	0
4	7	1.351783994	-7.9323116	112.2585874	Gunung Kelud	2	Other crop/fruit field	802.3	56	0	638728.8939	9122974.894	0.636514168
7	11	1.893788232	-7.9307612	112.2568147	Gunung Kelud	2	Other crop/fruit field	781.4	57	0	638533.9851	9123146.925	0.66156324
4	5	1.33217904	-7.9360729	112.2550197	Gunung Kelud	0	Other crop/fruit field	765.1	58	0	638334.3223	9122560.172	0
5	10	1.470808476	-7.9360544	112.2532605	Gunung Kelud	1	Other crop/fruit field	752.3	59	0	638140.391	9122562.804	0.45056121
2	10	0.673011667	-7.9351348	112.2495074	Gunung Kelud	0	Other crop/fruit field	734.1	60	0	637726.9489	9122665.738	0
2	6	0.450561209	-7.9211527	114.3595519	Ijen Baluran	2	Tree farm	87.2	1	0.115737641	870496.3386	9122920.627	0.56233514
4	4	1.386294361	-7.9227556	114.3546373	Ijen Baluran	1	Tree farm	103.8	2	0	869952.3144	9122747.517	0
1	1	0	-7.9210165	114.3559198	Ijen Baluran	1	Tree farm	92.9	3	0	870095.4628	9122938.952	0
3	5	1.054920168	-7.9210901	114.3558586	Ijen Baluran	2	Tree farm	93.5	4	0	870088.6402	9122930.856	0.32508297
3	5	1.054920168	-7.9211828	114.3613403	Ijen Baluran	1	Tree farm	76	5	0.164131172	870693.7583	9122915.697	0
8	13	2.031759219	-7.921205	114.3630295	Ijen Baluran	0	Tree farm	70.2	6	0.197170205	870880.2333	9122911.728	0
3	10	0.950270539	-7.9319637	114.3254866	Ijen Baluran	0	Tree farm	228	7	0.691005752	866725.8634	9121753.778	0.67301167
1	2	0	-7.9321015	114.3359878	Ijen Baluran	1	Tree farm	161.5	8	0.266834821	867885.0518	9121729.208	0.47413931
4	8	1.213007566	-7.9305418	114.3274382	Ijen Baluran	1	Tree farm	213.9	9	0.717253431	866942.5783	9121909.499	0
4	14	1.170997126	-7.9299511	114.3395778	Ijen Baluran	1	Tree farm	150.9	10	0	868283.3004	9121964.139	0
8	17	1.870568889	-7.9303821	114.3379836	Ijen Baluran	1	Tree farm	155.6	11	0.120609443	868106.9177	9121917.829	0.16302363
3	6	1.011404265	-7.9240828	114.3487891	Ijen Baluran	1	Tree farm	129	12	0	869305.4717	9122605.762	0
1	2	0	-7.924053	114.3509753	Ijen Baluran	1	Tree farm	118.8	13	0	869546.8595	9122607.115	0.43749496
3	8	1.039720771	-7.9248222	114.3466264	Ijen Baluran	1	Tree farm	141.5	14	0	869066.0453	9122525.811	0
6	10	1.609437912	-7.923399	114.3531995	Ijen Baluran	2	Tree farm	110.5	15	0	869793.0015	9122677.552	0.24775083
3	10	0.63903186	-7.941406	114.3227115	Ijen Baluran	1	Tree farm	206.8	16	0.409850366	866411.1181	9120710.673	0.72146369
3	13	0.858740913	-7.939616	114.324732	Ijen Baluran	0	Tree farm	193.6	17	0.262405043	866635.7613	9120907.093	0
1	2	0	-7.9374662	114.3273658	Ijen Baluran	0	Tree farm	179.7	18	0.11869781	866928.4322	9121142.811	0.32508297
4	7	1.277034259	-7.9384681	114.3265249	Ijen Baluran	0	Tree farm	182.3	19	0.15269887	866834.7096	9121032.614	1.039720771
4	4	1.386294361	-7.9334351	114.3205008	Ijen Baluran	0	Tree farm	242.6	20	0.997607862	866174.1408	9121595.258	0
4	12	1.126928795	-7.9323974	114.3316248	Ijen Baluran	2	Tree farm	183.1	21	0.426616084	867403.1209	9121700.314	0.27118937
3	5	1.054920168	-7.9326269	114.3226349	Ijen Baluran	0	Tree farm	239.2	22	0.857018505	866410.4552	9121682.864	0
2	6	0.450561209	-7.9320713	114.3239018	Ijen Baluran	0	Tree farm	231.1	23	0.791498015	866550.8103	9121743.265	0
2	2	0.693147181	-7.9321517	114.3328025	Ijen Baluran	2	Tree farm	177.5	24	0.438514341	867533.3553	9121726.477	0.24493003
0	0	0	-7.9543865	114.3233361	Ijen Baluran	2	Tree farm	272	25	1.200593045	866468.5295	9119272.769	0.1849074
4	9	1.149059697	-8.0518289	114.2000695	Ijen Baluran	0	Other crop/fruit field	1580.1	26	2.545675551	852777.8196	9108591.391	0
3	5	1.054920168	-7.9564532	114.3206893	Ijen Baluran	1	Tree farm	287.4	27	1.533182971	866174.5088	9119046.268	0.96226784
1	1	0	-8.0529104	114.2010249	Ijen Baluran	0	Other crop/fruit field	1592.9	28	2.531712505	852882.3115	9108470.823	0
2	2	0.693147181	-7.9552964	114.3219017	Ijen Baluran	1	Tree farm	278.4	29	1.357720616	866309.3752	9119173.287	0
1	1	0	-7.9528995	114.324852	Ijen Baluran	1	Tree farm	262.5	30	0.982993142	866637.1952	9119436.082	0.72012488
2	5	0.673011667	-8.0500424	114.1992266	Ijen Baluran	0	Other crop/fruit field	1558.7	31	2.514763252	852686.3527	9108789.918	0
1	2	0	-7.9521195	114.3263407	Ijen Baluran	0	Tree farm	252.8	32	0.846076775	866802.23	9119521.132	0
3	5	0.950270539	-7.9420288	114.3219572	Ijen Baluran	1	Tree farm	210.1	33	0.480954412	866327.2944	9120642.378	0.54020414
7	19	1.631107479	-8.0399179	114.1863745	Ijen Baluran	0	Other crop/fruit field	1386.5	34	3.54271061	851276.8393	9109921.955	0
0	0	0	-8.0367668	114.1754193	Ijen Baluran	0	Other crop/fruit field	1399.8	35	4.7335613	850070.6077	9110280.23	0
4	7	1.277034259	-8.0384016	114.1853908	Ijen Baluran	0	Other crop/fruit field	1377.8	36	3.640705941	851169.5913	9110090.681	0
6	25	1.201682019	-8.038581	114.1759109	Ijen Baluran	0	Other crop/fruit field	1409	37	4.686440502	850123.299	9110078.948	0
2	6	0.450561209	-8.0362353	114.1841046	Ijen Baluran	0	Other crop/fruit field	1371.9	38	3.774618963	851029.5199	9110331.632	0
5	18	1.209432681	-8.0344951	114.1835183	Ijen Baluran	1	Shade monoculture coffee	1364.5	39	3.843772661	850966.3172	9110524.805	0.42584845
4	4	1.386294361	-8.0326739	114.1832485	Ijen Baluran	0	Other crop/fruit field	1346.1	40	3.888368398	850938.1108	9110726.674	0
6	8	1.732867951	-8.0292189	114.1823145	Ijen Baluran	0	Other crop/fruit field	1302.3	41	4.045970514	850838.0106	9111110.002	0.63651417
2	3	0.636514168	-8.0471352	114.1786224	Ijen Baluran	1	Shade monoculture coffee	1451.9	42	4.048511993	850415.1618	9109129.534	0.54020414
5	8	1.494175138	-8.0309937	114.1826793	Ijen Baluran	1	Shade monoculture coffee	1327.5	43	3.973404068	850876.742	9110913.189	0.3046361
1	2	0	-8.0474645	114.176711	Ijen Baluran	0	Other crop/fruit field	1442.3	44	4.023991596	850203.9543	9109094.714	0
2	11	0.304636097	-8.0477189	114.1750446	Ijen Baluran	0	Sun coffee	1436.5	45	4.013758193	850019.8478	9109067.976	0
3	5	1.054920168	-8.0439734	114.1902962	Ijen Baluran	0	Other crop/fruit field	1459.7	46	3.184939631	851706.1119	9109469.568	0
4	7	1.277034259	-8.0439671	114.1773252	Ijen Baluran	0	Sun coffee	1419	47	4.405421047	850274.7402	9109481.407	0
4	9	1.149059697	-8.0424904	114.1890224	Ijen Baluran	0	Other crop/fruit field	1437.8	48	3.289210954	851566.8247	9109634.858	0
2	7	0.682908105	-8.0404214	114.1761951	Ijen Baluran	1	Other crop/fruit field	1413.7	49	4.667007727	850153.0798	9109874.942	0
4	6	1.329661349	-8.0411301	114.1875192	Ijen Baluran	0	Other crop/fruit field	1412.8	50	3.430816407	851402.1155	9109786.76	0
3	5	1.054920168	-8.0422942	114.1767195	Ijen Baluran	0	Other crop/fruit field	1409.7	51	4.594663026	850209.3387	9109667.143	0
3	5	0.950270539	-8.0495068	114.1894937	Ijen Baluran	1	Other crop/fruit field	1475.7	52	3.396700537	851612.7749	9108857.613	0
4	9	1.149059697	-8.0488764	114.1978582	Ijen Baluran	0	Other crop/fruit field	1533	53	2.585048278	852536.3571	9108920.198	0
3	5	0.950270539	-8.0500762	114.1885	Ijen Baluran	1	Other crop/fruit field	1474.8	54	3.402859358	851502.6271	9108795.426	0.69314718
4	19	0.95148796	-8.0508523	114.1866049	Ijen Baluran	1	Other crop/fruit field	1487.7	55	3.445149541	851292.8313	9108711.129	0
3	7	1.078992208	-8.0481677	114.1913189	Ijen Baluran	0	Other crop/fruit field	1494.2	56	3.218054187	851815.3455	9109004.303	0.693147181
4	8	1.213007566	-8.0467754	114.1943304	Ijen Baluran	0	Other crop/fruit field	1493.5	57	2.852581603	852148.8747	9109155.861	0
3	6	1.011404265	-8.0474483	114.1927436	Ijen Baluran	0	Other crop/fruit field	1493.3	58	3.042753554	851973.1858	9109082.726	0
3	7	0.955699891	-8.0472688	114.182235	Ijen Baluran	1	Shade monoculture coffee	1451	59	4.014215764	850813.7003	9109111.641	0.64744664
1	4	0	-8.0472657	114.1801404	Ijen Baluran	1	Other crop/fruit field	1457.5	60	4.032111485	850582.5619	9109113.782	0
4	8	1.213007566	-8.3478133	113.4909533	Jember	0	Paddy field	9.9	1	0.350740384	774346.7014	9076384.298	0
4	10	1.279854226	-8.3600084	113.4903008	Jember	0	Paddy field	7.6	2	0.243637579	774266.2663	9075035.312	0
1	5	0	-8.346165	113.4917983	Jember	0	Paddy field	8.1	3	0.324243351	774440.9762	9076566.101	0
3	11	0.859967281	-8.3412667	113.4940567	Jember	0	Paddy field	9.2	4	0.661605053	774693.2886	9077106.547	0
3	6	0.867563228	-8.3445	113.4924417	Jember	0	Paddy field	9.9	5	0.424646244	774513.0459	9076749.893	0
3	6	1.011404265	-8.342875	113.4933517	Jember	0	Paddy field	9	6	0.55579849	774614.4689	9076929.072	0
5	18	1.426444434	-8.3435166	113.4832845	Jember	0	Paddy field	21.2	7	1.292234395	773504.5627	9076865.073	0
3	4	0.565288482	-8.3426094	113.4815799	Jember	0	Paddy field	9.9	8	1.504291312	773317.3391	9076966.639	0
6	36	1.047639108	-8.3408981	113.4804046	Jember	1	Paddy field	10.6	9	1.70225065	773189.0054	9077156.815	0
6	9	1.735126457	-8.3397061	113.4798864	Jember	0	Paddy field	10.6	10	1.815745512	773132.7256	9077289.072	0
8	19	1.968382409	-8.337873	113.4893758	Jember	1	Paddy field	9.1	11	0.999943877	774179.7929	9077485.33	0
6	9	1.58109375	-8.3375619	113.4875575	Jember	0	Paddy field	8.9	12	1.198050646	773979.6208	9077521.018	0
5	7	1.475076311	-8.3366771	113.4838076	Jember	0	Paddy field	8	13	1.611393565	773566.9727	9077621.525	0
7	13	1.818483163	-8.3608909	113.4842724	Jember	0	Paddy field	6.2	14	0.695212831	773601.3179	9074941.856	0
3	5	0.950270539	-8.3370252	113.485663	Jember	0	Paddy field	9.8	15	1.406101493	773771.208	9077581.72	0
5	6	1.560710409	-8.3364902	113.4818954	Jember	0	Paddy field	7.9	16	1.82275736	773356.3655	9077643.532	0
7	34	1.021830323	-8.3584457	113.4867691	Jember	0	Paddy field	9.3	17	0.656235464	773878.1628	9075210.691	0
3	47	0.20547075	-8.360278	113.4768466	Jember	0	Paddy field	3.6	18	1.134479145	772783.4237	9075014.83	0
7	10	1.886696785	-8.3583169	113.4763412	Jember	0	Paddy field	5.4	19	1.115576019	772729.0933	9075232.182	0
10	14	2.242973226	-8.3596296	113.4854634	Jember	0	Paddy field	8.3	20	0.695699222	773733.4469	9075080.595	0
4	7	1.351783994	-8.3572043	113.4879479	Jember	0	Paddy field	9.2	21	0.606617242	774008.9352	9075347.236	0
2	4	0.562335145	-8.3439361	113.4855802	Jember	0	Paddy field	19.6	22	1.041893731	773757.2676	9076817.06	0
3	4	1.039720771	-8.3561529	113.4895136	Jember	0	Paddy field	7.1	23	0.471418896	774182.2126	9075462.488	0
4	30	0.916481553	-8.3440677	113.4880218	Jember	0	Paddy field	10.8	24	0.798731112	774026.2522	9076800.803	0
7	11	1.846220219	-8.3640126	113.4764807	Jember	0	Paddy field	9.2	25	0.964747089	772740.5025	9074601.838	0
4	4	1.386294361	-8.3634966	113.4781814	Jember	1	Paddy field	7.5	26	0.900695967	772928.2766	9074657.756	0
3	3	1.098612289	-8.3646873	113.4875402	Jember	0	Paddy field	6.5	27	0.206775171	773958.7754	9074519.496	0
3	8	1.08219553	-8.3631156	113.4884502	Jember	0	Paddy field	6.2	28	0.189502725	774060.1561	9074692.777	0
5	6	1.560710409	-8.3616728	113.4771592	Jember	0	Paddy field	6.4	29	1.131761648	772816.9012	9074860.274	0
3	5	0.950270539	-8.3650042	113.478815	Jember	0	Paddy field	5	30	0.721796795	772997.048	9074490.496	0
3	7	0.79631164	-8.3656883	113.4770665	Jember	0	Paddy field	6.1	31	0.786833883	772803.8898	9074416.011	0
3	9	0.768048595	-8.3661871	113.4866369	Jember	0	Paddy field	5.6	32	0.352739862	773858.184	9074354.166	0
6	7	1.747868097	-8.3616175	113.4893757	Jember	0	Paddy field	6.5	33	0.245453268	774163.1941	9074857.903	0
5	8	1.555021424	-8.3533541	113.4619105	Jember	1	Paddy field	7.5	34	0.987394947	771142.2689	9075791.294	0
4	11	1.44731524	-8.3531804	113.4643522	Jember	0	Paddy field	2.5	35	0.896359403	771411.4653	9075808.833	0
2	4	0.641114819	-8.3490366	113.4678258	Jember	0	Paddy field	5.1	36	1.327917444	771797.1286	9076264.959	0
4	8	1.356979372	-8.3507521	113.4641875	Jember	0	Paddy field	6.7	37	1.161139772	771394.9949	9076077.643	0
3	8	0.900256051	-8.3517965	113.465534	Jember	0	Paddy field	4.1	38	1.021822782	771542.6582	9075961.15	0
4	7	1.351783994	-8.3503782	113.4666872	Jember	0	Paddy field	6	39	1.172360968	771670.724	9076117.293	0
2	2	0.693147181	-8.349465	113.4654044	Jember	1	Paddy field	5.1	40	1.279870435	771529.9894	9076219.225	0
3	6	1.011404265	-8.3647505	113.464883	Jember	0	Paddy field	8.7	41	0.172234551	771461.9479	9074528.21	0
4	10	1.279854226	-8.3479204	113.4664286	Jember	0	Paddy field	5.8	42	1.444353804	771643.9269	9076389.433	0
2	3	0.636514168	-8.3627855	113.4646436	Jember	1	Paddy field	8.9	43	0.182263495	771436.928	9074745.807	1.0986123
3	7	1.078992208	-8.3520054	113.4627679	Jember	0	Paddy field	6.1	44	1.07731867	771237.687	9075939.94	0
1	12	0	-8.3611147	113.4646954	Jember	1	Paddy field	9.2	45	0.201204741	771443.7936	9074930.649	0.63651417
3	3	1.098612289	-8.3603009	113.475107	Jember	0	Paddy field	6.3	46	0.943099087	772591.7048	9075013.501	0
4	18	1.039909546	-8.3624177	113.4759264	Jember	0	Paddy field	7.2	47	1.042800406	772680.5294	9074778.703	0
3	6	1.011404265	-8.3592554	113.4645934	Jember	1	Paddy field	7.9	48	0.289508149	771433.8409	9075136.455	0
6	6	1.791759469	-8.3589124	113.4745373	Jember	0	Paddy field	5.4	49	0.906514875	772529.8896	9075167.538	0
2	24	0.603637252	-8.3575516	113.4647503	Jember	0	Paddy field	6	50	0.428655149	771452.3107	9075324.876	0
3	6	0.867563228	-8.3545404	113.4631431	Jember	0	Paddy field	4.6	51	0.806006379	771277.2814	9075659.179	0
6	24	1.651086248	-8.3800689	113.4699061	Jember	0	Other crop/fruit field	7.4	52	0.388444347	772004.8351	9072829.718	0
5	8	1.559581156	-8.3783482	113.4690913	Jember	0	Other crop/fruit field	4.9	53	0.339609651	771916.2459	9073020.682	0
6	24	1.53777915	-8.3793114	113.4725659	Jember	0	Other crop/fruit field	11.8	54	0.142912401	772298.4552	9072911.694	0
10	25	1.902341364	-8.3791891	113.4674593	Jember	0	Other crop/fruit field	8	55	0.516677382	771735.8254	9072928.764	0
6	19	1.309755862	-8.3781802	113.4708628	Jember	0	Other crop/fruit field	5.8	56	0.181174116	772111.5713	9073038.045	0
2	5	0.673011667	-8.3725452	113.4604079	Jember	0	Other crop/fruit field	2.5	57	0.739333379	770963.4108	9073668.797	0
7	18	1.671530802	-8.3730888	113.4656588	Jember	2	Other crop/fruit field	10.6	58	0.359706221	771541.6564	9073605.022	0.3488321
4	7	1.277034259	-8.372529	113.4622124	Jember	0	Other crop/fruit field	1.7	59	0.621563282	771162.2686	9073669.345	0
6	14	1.630799105	-8.373245	113.4637406	Jember	0	Other crop/fruit field	4.1	60	0.566839211	771330.1722	9073589.063	0
2	11	0.655481774	-8.2789406	113.2918899	Lumajang	0	Other crop/fruit field	3.5	1	2.615066943	752454.7328	9084137.282	0
2	7	0.598269589	-8.2774723	113.292253	Lumajang	0	Other crop/fruit field	2.7	2	2.635491815	752495.6857	9084299.502	0
2	13	0.61724177	-8.2793296	113.2933825	Lumajang	0	Other crop/fruit field	3	3	2.445670018	752618.9813	9084093.295	0
2	4	0.562335145	-8.279609	113.2953675	Lumajang	0	Other crop/fruit field	3.5	4	2.229431599	752837.566	9084061.121	0
4	7	1.351783994	-8.277713	113.293797	Lumajang	0	Other crop/fruit field	3.4	5	2.468196028	752665.6941	9084271.89	0
3	17	0.578325287	-8.2779956	113.2956221	Lumajang	0	Other crop/fruit field	3.3	6	2.264640055	752866.6554	9084239.463	0
3	8	1.08219553	-8.2711249	113.2277947	Lumajang	0	Tree farm	7.8	7	5.730622501	745395.9179	9085042.1	0
3	6	1.011404265	-8.2707844	113.2294737	Lumajang	1	Tree farm	9	8	5.907853041	745581.1641	9085078.735	0
2	25	0.278769372	-8.2705361	113.2329498	Lumajang	2	Tree farm	7.8	9	6.283422242	745964.4048	9085104.058	0.98396145
2	6	0.69314718	-8.2703168	113.23125	Lumajang	0	Tree farm	8.9	10	6.09452795	745777.2126	9085129.371	0
3	18	0.729842919	-8.2658644	113.2011766	Lumajang	1	Tree farm	14.1	11	2.744608223	742465.6983	9085640.397	0
3	3	1.098612289	-8.2657219	113.1973506	Lumajang	0	Tree farm	14	12	2.32417054	742044.1411	9085658.49	0
1	3	0	-8.2655164	113.1955312	Lumajang	0	Tree farm	14.5	13	2.12240568	741843.7598	9085682.33	0
4	9	1.273028337	-8.2652632	113.1937473	Lumajang	1	Tree farm	14.4	14	1.923835237	741647.3198	9085711.425	0
5	7	1.549826046	-8.265776	113.1994246	Lumajang	1	Tree farm	20.1	15	2.551711736	742272.6731	9085651.243	0
5	19	0.926907559	-8.27989	113.260385	Lumajang	1	Other crop/fruit field	10.7	16	5.525308523	748982.0787	9084052.116	0.69314718
8	14	2.007556307	-8.2798967	113.1921983	Lumajang	0	Paddy field	5	17	2.057058378	741467.696	9084093.444	0
6	10	1.695742534	-8.279985	113.19038	Lumajang	0	Paddy field	6	18	1.877379334	741267.2647	9084084.779	0
4	7	1.277034259	-8.2786936	113.2901603	Lumajang	0	Paddy field	4.2	19	2.804116117	752264.2745	9084165.708	0
5	6	1.560710409	-8.2799567	113.1884567	Lumajang	0	Paddy field	5.9	20	1.677055151	741055.3336	9084089.077	0
3	21	1.052922566	-8.2769779	113.2901345	Lumajang	0	Paddy field	3.4	21	2.87233505	752262.5241	9084355.546	0
2	9	0.529706199	-8.2785111	113.2882838	Lumajang	0	Paddy field	4	22	3.006376294	752057.5855	9084187.09	0
6	39	1.678484371	-8.2766804	113.2887411	Lumajang	0	Paddy field	4	23	3.027253204	752109.149	9084389.345	0
3	5	1.054920168	-8.2711549	113.2270361	Lumajang	1	Tree farm	6.9	24	5.648593267	745312.2974	9085039.249	0
5	5	1.609437912	-8.2821967	113.26728	Lumajang	2	Other crop/fruit field	7.8	25	4.73866671	749740.4918	9083792.584	0.41011632
3	6	1.098612289	-8.2815683	113.2656067	Lumajang	0	Other crop/fruit field	9.5	26	4.93293686	749556.4816	9083863.16	0
5	18	1.209432681	-8.2852131	113.2868663	Lumajang	0	Other crop/fruit field	8	27	2.822767564	751897.1005	9083446.492	0
5	9	1.522955068	-8.28567	113.2886834	Lumajang	0	Other crop/fruit field	9.1	28	2.618089755	752097.0647	9083394.788	0
6	14	1.574097337	-8.2846167	113.285295	Lumajang	0	Other crop/fruit field	9.3	29	2.995541108	751724.3134	9083513.472	0
6	10	1.748067349	-8.2837776	113.283662	Lumajang	1	Other crop/fruit field	8.5	30	3.188424839	751544.8806	9083607.343	0
3	5	0.950270539	-8.2834383	113.2817667	Lumajang	0	Other crop/fruit field	9.1	31	3.3659319	751336.2226	9083646.082	0
2	6	0.450561209	-8.2811033	113.26376	Lumajang	0	Other crop/fruit field	7.8	32	5.135087482	749353.2583	9083915.765	0.46341356
2	5	0.673011667	-8.2732467	113.1573033	Lumajang	1	Tree farm	12.4	33	1.596380082	737626.2803	9084850.154	0
1	1	0	-8.2699154	113.1614845	Lumajang	5	Tree farm	16.6	34	1.278590251	738089.0501	9085216.193	1.7210891
4	9	1.149059697	-8.28054	113.262045	Lumajang	0	Other crop/fruit field	10.2	35	5.330415774	749164.6108	9083979.162	0
3	14	0.892117871	-8.2723617	113.1589417	Lumajang	0	Tree farm	14.1	36	1.43951707	737807.3631	9084947.082	0
4	16	1.255482325	-8.2653631	113.1824218	Lumajang	0	Tree farm	18.9	37	0.708324153	740399.1401	9085707.229	0
2	30	0.244930027	-8.2714083	113.160255	Lumajang	1	Tree farm	14.1	38	1.332507022	737952.6616	9085051.77	0
6	8	1.732867951	-8.2653283	113.1841933	Lumajang	1	Tree farm	18.7	39	0.89230449	740594.3876	9085710.009	0
8	15	1.991346413	-8.265375	113.185915	Lumajang	0	Tree farm	20	40	1.076683795	740784.0976	9085703.802	1.054920168
4	9	1.273028337	-8.2756742	113.1506493	Lumajang	0	Tree farm	12.8	41	2.308717237	736891.5601	9084585.573	0.6829081
5	19	1.083172809	-8.265201	113.1805228	Lumajang	0	Tree farm	20	42	0.509748082	740189.9612	9085726.308	1.3296613
6	11	1.720193459	-8.2651767	113.1877917	Lumajang	0	Tree farm	20.7	43	1.274005799	740991.0383	9085724.604	0
9	19	1.908133893	-8.2749416	113.0823648	Lumajang	1	Other crop/fruit field	10.7	44	1.991244531	729367.275	9084706.643	0
7	9	1.889159164	-8.275048	113.0787242	Lumajang	1	Other crop/fruit field	10.7	45	1.985314041	728966.0406	9084696.97	0
4	31	0.713971673	-8.2749617	113.0805598	Lumajang	0	Other crop/fruit field	9.9	46	1.974545312	729168.3628	9084705.46	0
6	9	1.735126457	-8.2767593	113.0750605	Lumajang	0	Other crop/fruit field	2.7	47	2.232083275	728561.3358	9084509.768	0
6	11	1.641734712	-8.2750796	113.0841513	Lumajang	1	Other crop/fruit field	32.6	48	2.043914619	729564.0573	9084690.346	0
4	12	1.265001375	-8.2751913	113.1518315	Lumajang	1	Other crop/fruit field	13.5	49	2.178832972	737022.1261	9084638.291	0
3	5	0.950270539	-8.2745124	113.1540485	Lumajang	1	Other crop/fruit field	12.7	50	1.937685702	737266.844	9084712.075	0
4	12	1.198849313	-8.2739967	113.1557883	Lumajang	0	Other crop/fruit field	11	51	1.751126714	737458.8781	9084768.088	0
3	18	0.95800028	-8.2767083	113.0769567	Lumajang	0	Other crop/fruit field	7	52	2.18754385	728770.3139	9084514.32	0
5	11	1.468139939	-8.2799841	113.1848319	Lumajang	0	Paddy field	5	53	1.296232855	740655.8635	9084088.242	0
6	13	1.410513557	-8.2799349	113.1866933	Lumajang	0	Paddy field	4.9	54	1.489445695	740861.0198	9084092.558	0
4	27	0.956122338	-8.2769017	113.0802467	Lumajang	0	Other crop/fruit field	4.4	55	2.187828605	729132.7389	9084491.031	0
4	12	1.118743336	-8.2768383	113.078805	Lumajang	0	Other crop/fruit field	3.6	56	2.182628829	728973.9095	9084498.875	0
4	12	1.143708389	-8.2766967	113.082465	Lumajang	0	Other crop/fruit field	5	57	2.185025649	729377.3003	9084512.43	0
5	76	1.253782673	-8.2768105	113.0841697	Lumajang	0	Other crop/fruit field	5.6	58	2.230834633	729565.0819	9084498.857	0
2	3	0.636514168	-8.2763826	113.1468431	Lumajang	0	Other crop/fruit field	15.5	59	2.729588848	736471.699	9084509.469	0
3	4	1.039720771	-8.2758177	113.148777	Lumajang	0	Other crop/fruit field	15	60	2.515160662	736685.1493	9084570.813	0
5	15	1.337860678	-7.86558	111.7210531	Madiun Kediri	2	Tree farm	1160.8	1	0	579487.3088	9130493.99	0.50040242
0	0	0	-7.7514088	111.7081994	Madiun Kediri	1	Other crop/fruit field	808.4	2	1.202285072	578091.4731	9143119.031	0.69314718
2	5	0.500402424	-7.8601767	111.7228991	Madiun Kediri	1	Tree farm	1162.7	3	0.048213188	579691.8494	9131091.024	0.37677016
4	8	1.213007566	-7.8619109	111.7228677	Madiun Kediri	1	Tree farm	1151.8	4	0	579688.0569	9130899.298	0
8	22	1.642548579	-7.8638238	111.7228943	Madiun Kediri	1	Tree farm	1167.7	5	0	579690.6243	9130687.804	0
8	18	1.849898152	-7.8656097	111.7229013	Madiun Kediri	0	Tree farm	1221.7	6	0.05123859	579691.0551	9130490.355	0
4	21	1.089871122	-7.8527805	111.7102415	Madiun Kediri	1	Tree farm	1223.4	7	0.475620008	578297.8009	9131911.128	0
4	8	1.213007566	-7.8529317	111.7119348	Madiun Kediri	1	Tree farm	1213.3	8	0.448283934	578484.4531	9131894.095	0
3	12	0.566085739	-7.8528258	111.7156128	Madiun Kediri	0	Tree farm	1224.7	9	0.175875516	578889.9601	9131905.113	0
3	4	1.039720771	-7.8528338	111.7142273	Madiun Kediri	1	Tree farm	1221.5	10	0.274238315	578737.2119	9131904.489	0
2	7	0.682908105	-7.8511283	111.7140352	Madiun Kediri	1	Tree farm	1244	11	0.431485907	578716.3545	9132093.083	0
6	20	1.540123194	-7.851105	111.7157928	Madiun Kediri	1	Tree farm	1264	12	0.325998244	578910.1292	9132095.329	0
5	12	1.314373843	-7.7550998	111.7082974	Madiun Kediri	1	Other crop/fruit field	844.8	13	1.348781141	578101.5993	9142710.942	0.28683598
8	34	1.552220837	-7.7570324	111.7081331	Madiun Kediri	0	Other crop/fruit field	891.1	14	1.467881925	578083.1251	9142497.307	0
3	13	0.687092027	-7.7533427	111.7079378	Madiun Kediri	0	Other crop/fruit field	830.6	15	1.304221471	578062.2693	9142905.27	0
3	8	0.900256051	-7.8582542	111.715714	Madiun Kediri	1	Tree farm	1156.4	16	0	578900.0924	9131304.934	0
5	10	1.359236701	-7.8565173	111.7102201	Madiun Kediri	1	Tree farm	1171.1	17	0.206002525	578294.7418	9131497.995	0
2	3	0.636514168	-7.8565703	111.713978	Madiun Kediri	1	Tree farm	1167.8	18	0.004543221	578709.0238	9131491.431	0
2	7	0.598269589	-7.8563384	111.7159144	Madiun Kediri	0	Tree farm	1168.5	19	0	578922.5473	9131516.706	0
3	3	1.098612289	-7.8565389	111.7120935	Madiun Kediri	1	Tree farm	1178.8	20	0.145981507	578501.2718	9131495.256	0.50040242
2	6	0.450561209	-7.8549738	111.7117126	Madiun Kediri	1	Shade monoculture coffee	1191.1	21	0.305601464	578459.5731	9131668.364	1.2312594
4	5	1.33217904	-7.854693	111.715687	Madiun Kediri	2	Tree farm	1188.4	22	0.015516873	578897.788	9131698.663	0.69314718
2	5	0.500402424	-7.8546816	111.7138076	Madiun Kediri	1	Tree farm	1188.5	23	0.165450775	578690.5935	9131700.276	0
4	9	1.273028337	-7.8547363	111.7102725	Madiun Kediri	1	Tree farm	1186.5	24	0.321115564	578300.8523	9131694.891	0
2	3	0.636514168	-7.8619958	111.7210802	Madiun Kediri	1	Tree farm	1142.3	25	0.005097408	579490.9788	9130890.251	0
2	6	0.636514168	-7.8637624	111.7211984	Madiun Kediri	1	Tree farm	1152.4	26	0	579503.6733	9130694.915	0
1	1	0	-7.8602083	111.7210561	Madiun Kediri	2	Tree farm	1151.4	27	0.164821868	579488.6621	9131087.881	0.63651417
7	14	1.747868097	-7.86	111.7102944	Madiun Kediri	1	Shade monoculture coffee	1119.6	28	0	578302.2804	9131112.937	0.23379166
1	4	0	-7.8602851	111.7119943	Madiun Kediri	1	Tree farm	1106.1	29	0	578489.6317	9131081.099	0
2	7	0.598269589	-7.858454	111.7210484	Madiun Kediri	1	Tree farm	1171.6	30	0.232902155	579488.147	9131281.836	0.56233514
4	6	1.242453325	-7.8583484	111.7119513	Madiun Kediri	1	Tree farm	1148.3	31	0	578485.255	9131295.226	0
5	14	1.376055285	-7.8582674	111.7103162	Madiun Kediri	1	Tree farm	1163.9	32	0.052002714	578305.0084	9131304.488	0.48257757
5	8	1.559581156	-7.753428	111.7063435	Madiun Kediri	1	Other crop/fruit field	894.1	33	1.471214014	577886.446	9142896.132	0.27118937
11	24	2.108887301	-7.7497248	111.7063919	Madiun Kediri	2	Commercial polyculture coffee	851.9	34	1.351524619	577892.4641	9143305.543	1.4451859
5	8	1.494175138	-7.7515906	111.695459	Madiun Kediri	1	Other crop/fruit field	794.7	35	1.301833895	576686.5188	9143101.253	0
3	3	1.098612289	-7.8582955	111.7138465	Madiun Kediri	1	Tree farm	1143.4	36	0	578694.2016	9131300.719	0
5	8	1.559581156	-7.7516211	111.7064649	Madiun Kediri	1	Shade monoculture coffee	864.2	37	1.39234271	577900.1654	9143095.878	1.2700182
3	3	1.098612289	-7.7517859	111.6990921	Madiun Kediri	0	Sun coffee	830.8	38	1.703031843	577087.1154	9143079.003	0.41011632
4	22	0.663179453	-7.751616	111.701056	Madiun Kediri	2	Other crop/fruit field	855.6	39	1.918296305	577303.7111	9143097.43	1.0986123
5	17	1.401276649	-7.7514852	111.6972809	Madiun Kediri	2	Other crop/fruit field	790	40	1.501781365	576887.4439	9143112.576	0.63651417
6	27	1.412575322	-7.7497559	111.7082508	Madiun Kediri	1	Shade monoculture coffee	802.6	41	1.152480571	578097.4458	9143301.764	0.39267447
3	8	0.900256051	-7.7516497	111.7081614	Madiun Kediri	1	Shade monoculture coffee	810.2	42	1.214418657	578087.2383	9143092.405	0.67301167
6	18	1.599971421	-7.7551808	111.6956789	Madiun Kediri	0	Other crop/fruit field	788.5	43	1.40445632	576710.1176	9142704.287	0
3	3	1.098612289	-7.7551269	111.6973962	Madiun Kediri	1	Other crop/fruit field	824.8	44	1.58489242	576899.4972	9142709.936	0.3488321
5	6	1.560710409	-7.7551667	111.6990158	Madiun Kediri	0	Other crop/fruit field	827.6	45	1.757824225	577078.0863	9142705.242	0
5	16	1.494175138	-7.7553503	111.7065069	Madiun Kediri	1	Other crop/fruit field	895.4	46	1.537032902	577904.111	9142683.576	1.2643324
6	17	1.599221257	-7.7534836	111.6955757	Madiun Kediri	1	Other crop/fruit field	796.8	47	1.344273377	576699.0449	9142891.945	0
5	17	1.152564616	-7.7534052	111.7010861	Madiun Kediri	1	Other crop/fruit field	862.9	48	1.940568802	577306.7038	9142899.614	0.98308776
3	4	1.039720771	-7.7534894	111.6990728	Madiun Kediri	0	Other crop/fruit field	809.4	49	1.722813894	577084.6771	9142890.671	0
2	13	0.271189373	-7.7535199	111.6975776	Madiun Kediri	0	Other crop/fruit field	792.2	50	1.561230884	576919.7924	9142887.57	0
3	6	0.867563228	-7.7551982	111.7011109	Madiun Kediri	0	Other crop/fruit field	825.9	51	1.981966615	577309.1113	9142701.378	0
2	26	0.489551894	-7.7588779	111.695733	Madiun Kediri	1	Other crop/fruit field	815.4	52	1.551191321	576715.4134	9142295.533	0.56233514
3	9	0.99502699	-7.7588362	111.7010334	Madiun Kediri	1	Other crop/fruit field	895.2	53	2.092425299	577299.9009	9142299.181	0
3	5	0.950270539	-7.7584377	111.6976221	Madiun Kediri	0	Other crop/fruit field	840.9	54	1.728639775	576923.8061	9142343.859	0
6	15	1.529248293	-7.7586525	111.6990878	Madiun Kediri	2	Other crop/fruit field	892.7	55	1.886108486	577085.3912	9142319.845	1.0986123
7	20	1.366158848	-7.7570906	111.6992173	Madiun Kediri	0	Other crop/fruit field	877.3	56	1.838808937	577099.9558	9142492.502	0.56233514
3	15	0.803314976	-7.7571605	111.6974106	Madiun Kediri	1	Shade monoculture coffee	831.2	57	1.653141256	576900.7158	9142485.102	0.41011632
6	31	1.188222495	-7.7569463	111.6955229	Madiun Kediri	2	Other crop/fruit field	790.5	58	1.450632774	576692.5954	9142509.125	0.95027054
3	12	1.011404265	-7.7570562	111.701038	Madiun Kediri	0	Other crop/fruit field	872.6	59	2.029653712	577300.7332	9142495.974	0
6	11	1.672625446	-7.7569717	111.7064417	Madiun Kediri	2	Other crop/fruit field	894.9	60	1.627553985	577896.6229	9142504.328	0.3046361
1	4	0	-7.8300036	112.5427811	Malang Kota Batu	0	Other crop/fruit field	1098.3	1	6.861715013	670102.8339	9134183.384	0
1	1	0	-7.8373312	112.5442117	Malang Kota Batu	0	Other crop/fruit field	1010.4	2	7.658432533	670257.6275	9133372.448	0.679193266
2	2	0.693147181	-7.8351323	112.5446893	Malang Kota Batu	0	Other crop/fruit field	1031	3	7.412695756	670311.1919	9133615.43	0
2	2	0.693147181	-7.8336943	112.5446017	Malang Kota Batu	0	Other crop/fruit field	1051.8	4	7.254428174	670302.1157	9133774.494	0
1	2	0	-7.8319442	112.5445868	Malang Kota Batu	1	Other crop/fruit field	1068	5	7.06128647	670301.1838	9133968.043	0.69314718
4	4	1.386294361	-7.8299169	112.5450525	Malang Kota Batu	0	Other crop/fruit field	1085.6	6	6.834615052	670353.3664	9134192.052	0
5	24	1.076810283	-7.8562457	112.5249089	Malang Kota Batu	0	Other crop/fruit field	898.1	7	4.903342843	668121.2977	9131288.495	0
5	11	1.468139939	-7.8546293	112.5229647	Malang Kota Batu	1	Other crop/fruit field	895.5	8	4.991494199	667907.5501	9131468.03	0
2	12	0.636514168	-7.852115	112.5229721	Malang Kota Batu	0	Other crop/fruit field	906	9	5.254086634	667909.3762	9131746.08	0
6	12	1.473502385	-7.8544407	112.5249156	Malang Kota Batu	0	Other crop/fruit field	902.3	10	5.088027207	668122.7628	9131488.105	0
4	22	1.263654432	-7.852617	112.5249388	Malang Kota Batu	0	Other crop/fruit field	911.1	11	5.276387038	668126.0548	9131689.776	0
1	12	0	-7.8318886	112.5427034	Malang Kota Batu	1	Other crop/fruit field	1074.4	12	7.070128601	670093.5	9133974.954	0.93715585
6	11	1.594166699	-7.8354487	112.542616	Malang Kota Batu	0	Other crop/fruit field	1026.4	13	7.463233592	670082.4162	9133581.28	0
2	5	0.500402424	-7.8336268	112.5426626	Malang Kota Batu	0	Other crop/fruit field	1052.4	14	7.262032642	670088.2949	9133782.744	0
2	6	0.636514168	-7.8793699	112.4650883	Malang Kota Batu	1	Tree farm	1362.7	15	0	661515.6981	9128754.818	0
3	15	0.803314976	-7.8372326	112.5426854	Malang Kota Batu	0	Other crop/fruit field	1014.4	16	7.659226452	670089.3453	9133383.971	0
4	21	0.944765368	-7.8789627	112.4666433	Malang Kota Batu	1	Tree farm	1342.6	17	0	661687.3203	9128799.247	0
2	4	0.562335145	-7.8597765	112.5231151	Malang Kota Batu	1	Other crop/fruit field	884	18	4.466747614	667922.0664	9130898.748	0
2	5	0.500402424	-7.8597497	112.5249153	Malang Kota Batu	0	Other crop/fruit field	880.6	19	4.549322053	668120.5931	9130900.989	0
1	1	0	-7.877145	112.4666419	Malang Kota Batu	2	Tree farm	1266.1	20	0	661687.8713	9129000.26	0.410116318
0	0	0	-7.8579457	112.52301	Malang Kota Batu	1	Other crop/fruit field	886	21	4.650102135	667911.2127	9131101.256	0
5	10	1.470808476	-7.8771043	112.4647628	Malang Kota Batu	2	Tree farm	1263	22	0	661480.6846	9129005.487	0.500402424
4	12	0.983087759	-7.8580043	112.5249085	Malang Kota Batu	0	Other crop/fruit field	892.6	23	4.724847602	668120.5458	9131094.014	0
5	20	1.256597944	-7.8563136	112.5236294	Malang Kota Batu	0	Other crop/fruit field	891.7	24	4.843071375	667980.1732	9131281.499	0
4	10	1.088899975	-7.8843271	112.4648227	Malang Kota Batu	1	Tree farm	1437.9	25	0	661484.4891	9128206.724	0.69314718
2	7	0.682908105	-7.8826445	112.4594109	Malang Kota Batu	1	Tree farm	1363	26	0	660888.4082	9128394.885	0
1	1	0	-7.8845185	112.4664841	Malang Kota Batu	0	Tree farm	1478.9	27	0	661667.609	9128184.915	0.67301167
2	3	0.636514168	-7.8842781	112.4593093	Malang Kota Batu	1	Tree farm	1376.2	28	0	660876.574	9128214.271	0
5	6	1.560710409	-7.8826862	112.464637	Malang Kota Batu	1	Tree farm	1400.1	29	0	661464.6492	9128388.256	0.5098157
6	16	1.548115527	-7.8826535	112.4666699	Malang Kota Batu	2	Tree farm	1454.6	30	0	661688.8205	9128391.086	0.95569989
4	11	1.168518406	-7.8806645	112.4651698	Malang Kota Batu	1	Tree farm	1374.6	31	0	661524.1828	9128611.622	0.66824848
4	7	1.153741943	-7.8807646	112.4593947	Malang Kota Batu	1	Tree farm	1350	32	0	660887.3482	9128602.781	0
3	9	0.848685558	-7.8807584	112.4664841	Malang Kota Batu	1	Tree farm	1411.7	33	0	661669.0689	9128600.729	0
2	7	0.682908105	-7.8790265	112.4575356	Malang Kota Batu	1	Tree farm	1326.6	34	0	660683.0239	9128795.705	0
3	4	1.039720771	-7.878888	112.4557807	Malang Kota Batu	1	Tree farm	1295.6	35	0	660489.5715	9128811.696	0
5	16	1.461472129	-7.8771613	112.4557191	Malang Kota Batu	1	Tree farm	1285	36	0.041391182	660483.4443	9129002.667	0
4	6	1.242453325	-7.8790285	112.4593504	Malang Kota Batu	1	Tree farm	1324.5	37	0	660883.1339	9128794.786	0
4	8	1.073542846	-7.8755398	112.4556208	Malang Kota Batu	1	Tree farm	1331.3	38	0.207476824	660473.2295	9129182.02	0.67301167
4	7	1.153741943	-7.8772022	112.4575745	Malang Kota Batu	1	Tree farm	1362.1	39	0	660688.0169	9128997.432	0
1	1	0	-7.8755012	112.4574579	Malang Kota Batu	1	Tree farm	1400.3	40	0.138315501	660675.8156	9129185.582	0
4	5	1.33217904	-7.877166	112.4593691	Malang Kota Batu	1	Tree farm	1318.8	41	0	660885.9151	9129000.744	0
5	7	1.549826046	-7.8826559	112.4429829	Malang Kota Batu	2	Tree farm	1234.9	42	0	659076.9747	9128399.917	0.56233514
6	10	1.609437912	-7.8753509	112.4593435	Malang Kota Batu	1	Tree farm	1329.7	43	0.098370763	660883.7931	9129201.478	0.50040242
1	1	0	-7.88263	112.444846	Malang Kota Batu	0	Tree farm	1201.1	44	0	659282.4182	9128402.071	0
2	2	0.693147181	-7.8824948	112.4557532	Malang Kota Batu	1	Tree farm	1387.1	45	0	660485.1494	9128412.847	0
6	8	1.386294361	-7.8825225	112.4575308	Malang Kota Batu	2	Tree farm	1330.7	46	0	660681.1459	9128409.1	0.37677016
2	5	0.500402424	-7.8808533	112.4448964	Malang Kota Batu	0	Tree farm	1179.5	47	0	659288.6551	9128598.529	0
6	15	1.430280302	-7.8807935	112.4429832	Malang Kota Batu	1	Tree farm	1211.4	48	0	659077.7192	9128605.871	0
7	13	1.778233306	-7.8808316	112.4558096	Malang Kota Batu	1	Tree farm	1339.8	49	0	660492.0094	9128596.751	0
3	15	0.882310925	-7.8808203	112.4576206	Malang Kota Batu	2	Shade monoculture coffee	1323.7	50	0	660691.7045	9128597.304	1.0397208
3	5	0.950270539	-7.8789793	112.4430269	Malang Kota Batu	2	Tree farm	1169.2	51	0.012422822	659083.2307	9128806.477	0.37677016
3	7	0.955699891	-7.8896777	112.4447379	Malang Kota Batu	0	Tree farm	1322.7	52	0	659267.8017	9127622.743	0
2	2	0.693147181	-7.8880349	112.4448664	Malang Kota Batu	0	Tree farm	1283.8	53	0	659282.5993	9127804.363	0.50040242
5	9	1.427061043	-7.886231	112.4431216	Malang Kota Batu	1	Tree farm	1307	54	0	659090.9021	9128004.512	0
5	14	1.45080502	-7.8844389	112.4430556	Malang Kota Batu	3	Tree farm	1273.6	55	0	659084.3096	9128202.717	1.3421132
4	13	1.20479331	-7.8859605	112.444561	Malang Kota Batu	0	Tree farm	1260.2	56	0	659249.7188	9128033.877	0
5	8	1.494175138	-7.8881167	112.4431115	Malang Kota Batu	1	Tree farm	1359.6	57	0	659089.0676	9127795.986	0
4	5	1.33217904	-7.8844167	112.4449139	Malang Kota Batu	0	Tree farm	1236.1	58	0	659289.2216	9128204.463	0.3488321
5	8	1.494175138	-7.8843557	112.4575385	Malang Kota Batu	2	Tree farm	1351.7	59	0	660681.2874	9128206.371	0.19851524
0	0	0	-7.8843906	112.4557893	Malang Kota Batu	0	Tree farm	1388.2	60	0	660488.3992	9128203.185	0
6	14	1.71049323	-7.8453985	113.0075028	Pasuruan	1	Tree farm	907.6	1	0	721351.6193	9132264.035	1.0027183
0	0	0	-7.8326623	113.0080335	Pasuruan	1	Tree farm	695.8	2	0.146985307	721416.8958	9133672.589	0.56233514
6	8	1.732867951	-7.8439871	113.0086568	Pasuruan	2	Tree farm	862.3	3	0	721479.6597	9132419.55	1.0986123
6	14	1.468060203	-7.8423708	113.0093917	Pasuruan	2	Tree farm	853.5	4	0	721561.5799	9132597.951	0.56233514
4	10	1.088899975	-7.8297232	113.0100868	Pasuruan	2	Tree farm	668.9	5	0.169351632	721644.9488	9133996.619	0.97431475
4	6	1.329661349	-7.8313449	113.0092372	Pasuruan	3	Tree farm	670.5	6	0.158508812	721550.3718	9133817.68	1.0114043
11	18	2.139085895	-7.8283349	112.9740884	Pasuruan	1	Tree farm	912.4	7	0	717674.7203	9134169.001	0
8	19	1.807631656	-7.8207382	112.9760246	Pasuruan	2	Tree farm	746.5	8	0	717892.2463	9135008.302	1.3896812
13	31	2.056290298	-7.8266428	112.9744651	Pasuruan	3	Tree farm	887.2	9	0	717717.1522	9134355.977	0.86179015
5	14	1.549826046	-7.8173926	112.9771161	Pasuruan	0	Tree farm	666.5	10	0	718014.3881	9135377.809	1.0116009
5	11	1.468139939	-7.8138578	112.978113	Pasuruan	1	Tree farm	594.5	11	0.311427924	718126.194	9135768.292	0.19851524
8	17	1.75653674	-7.824939	112.9748003	Pasuruan	2	Tree farm	841.8	12	0	717755.0126	9134544.268	1.0397208
10	25	2.113325397	-7.8157714	112.9773203	Pasuruan	0	Tree farm	636	13	0.091719164	718037.7557	9135557.031	0.53666456
5	11	1.414279065	-7.8470751	113.0066749	Pasuruan	0	Tree farm	951.5	14	0	721259.41	9132079.012	0
7	18	1.724934786	-7.8230841	112.9753027	Pasuruan	0	Tree farm	794.9	15	0	717811.3952	9134749.186	0
5	7	1.475076311	-7.8191814	112.9762921	Pasuruan	1	Tree farm	714.3	16	0	717922.5628	9135180.368	1.5368358
5	10	1.470808476	-7.8365734	112.9989767	Pasuruan	0	Tree farm	867.8	17	0	720415.7907	9133244.722	0.56233514
13	27	2.281537268	-7.8318704	113.0022177	Pasuruan	2	Other commercial polyculture	755.1	18	0.094575332	720775.7773	9133763.247	1.3296613
9	22	1.972246979	-7.8360248	113.0062798	Pasuruan	1	Tree farm	732.2	19	0	721221.6704	9133301.565	1.0397208
6	16	1.363363102	-7.8380299	112.9978514	Pasuruan	3	Tree farm	930.7	20	0	720290.8951	9133084.2	0.79631164
10	31	2.125295701	-7.8349557	112.9998872	Pasuruan	1	Commercial polyculture coffee	841	21	0.038637334	720517.0777	9133423.187	1.4549202
4	8	1.255482325	-7.8342392	113.0070635	Pasuruan	1	Tree farm	717.3	22	0.167053192	721309.0626	9133498.669	1.0670895
7	20	1.709271364	-7.8334898	113.0009012	Pasuruan	2	Tree farm	815.2	23	0.031724028	720629.7025	9133584.807	0.41011632
8	10	2.025326221	-7.8300969	112.9737591	Pasuruan	1	Tree farm	956.2	24	0	717637.4808	9133974.27	0.6829081
6	17	1.680767984	-7.9119006	112.8612363	Pasuruan	1	Tree farm	1737.4	25	0	705185.4757	9124982.785	0.89794572
6	16	1.684372971	-7.9152199	112.86304	Pasuruan	0	Other crop/fruit field	1790.7	26	0	705382.7419	9124614.755	0
11	25	2.209476862	-7.9136805	112.8623271	Pasuruan	1	Tree farm	1771.7	27	0	705304.8869	9124785.377	0
0	0	0	-7.8512251	113.0031551	Pasuruan	1	Tree farm	1100.4	28	0	720868.9646	9131621.81	0
0	0	0	-7.8525858	113.0019067	Pasuruan	1	Shade monoculture coffee	1142.8	29	0	720730.5423	9131471.952	0.23379166
0	0	0	-7.8540441	113.0007806	Pasuruan	1	Tree farm	1196.3	30	0	720605.5594	9131311.234	0.95074893
2	2	0.693147181	-7.85552	112.9996812	Pasuruan	0	Tree farm	1239.6	31	0	720483.5131	9131148.554	0
0	0	0	-7.8498547	113.0041714	Pasuruan	2	Shade monoculture coffee	1047.7	32	0	720981.7913	9131772.863	0.82773816
5	9	1.359236701	-7.8485618	113.0057384	Pasuruan	1	Tree farm	998.6	33	0	721155.3226	9131915.053	0.56233514
5	10	1.747868097	-7.9004138	112.8395319	Pasuruan	3	Other commercial polyculture	1193.9	34	0.603733866	702797.5617	9126263.942	0.95027054
6	7	1.33217904	-7.9021639	112.8404689	Pasuruan	2	Tree farm	1209.7	35	0.436018211	702900.0397	9126069.913	0.45056121
4	5	1.294545166	-7.8987963	112.8387806	Pasuruan	2	Tree farm	1176.2	36	0.728699032	702715.4971	9126443.213	0.3488321
5	11	1.631345421	-7.8966191	112.8438352	Pasuruan	0	Other crop/fruit field	1222.9	37	0.142694567	703273.9904	9126681.563	0
7	13	1.120950393	-7.8949939	112.843137	Pasuruan	0	Shade monoculture coffee	1215.9	38	0.19601307	703197.7861	9126861.661	0.37677016
4	11	1.1209504	-7.897192	112.8381	Pasuruan	1	Shade monoculture coffee	1162.8	39	0.777459695	702641.2222	9126620.989	0.95027054
5	12	1.357977855	-7.8916632	112.8417074	Pasuruan	0	Other crop/fruit field	1161.3	40	0.467517087	703041.7531	9127230.754	0
9	21	2.042280202	-7.910227	112.8437642	Pasuruan	1	Tree farm	1267.8	41	0.411345418	703259.4981	9125176.475	0
6	13	1.626020692	-7.89338	112.8424091	Pasuruan	0	Other crop/fruit field	1197.5	42	0.313290448	703118.3002	9127040.523	0
7	14	1.809514256	-7.8900418	112.8408624	Pasuruan	2	Tree farm	1125.9	43	0.451729445	702949.3551	9127410.502	0.63651417
7	19	1.603568103	-7.9090528	112.8593639	Pasuruan	1	Tree farm	1755.2	44	0	704980.3966	9125298.697	0.56233514
6	11	1.641734712	-7.9066105	112.8428304	Pasuruan	2	Tree farm	1246	45	0.203116167	703158.2909	9125576.939	1.0042425
6	9	1.735126457	-7.9085458	112.8435506	Pasuruan	1	Tree farm	1242.7	46	0.30709568	703236.7663	9125362.531	0
6	15	1.691434336	-7.9067591	112.8447312	Pasuruan	1	Tree farm	1216.2	47	0.072091904	703367.8372	9125559.575	0
1	6	0	-7.9065644	112.846505	Pasuruan	2	Tree farm	1265	48	0.022392584	703563.5465	9125580.243	0.50040242
5	9	1.58109375	-7.9070487	112.85004	Pasuruan	1	Tree farm	1294.9	49	0	703953.1473	9125524.945	0
6	8	1.732867951	-7.9066185	112.8483108	Pasuruan	1	Tree farm	1291.7	50	0.036555651	703762.663	9125573.375	0
6	13	1.524707393	-7.9037521	112.8411484	Pasuruan	1	Tree farm	1228.7	51	0.315376852	702974.1989	9125893.917	0
9	28	1.658365682	-7.9157532	112.8440937	Pasuruan	0	Other crop/fruit field	1377	52	0.221917992	703293.1256	9124565.08	0
7	17	1.75824286	-7.9160157	112.8591179	Pasuruan	1	Other crop/fruit field	1736.3	53	0	704949.8264	9124528.669	0
9	22	2.047559296	-7.9187765	112.8543629	Pasuruan	1	Community managed forest	1619.8	54	0	704424.0941	9124225.646	0
10	19	2.159731616	-7.9176876	112.8557794	Pasuruan	2	Community managed forest	1663.7	55	0	704580.8389	9124345.389	0.69314718
8	19	1.739838559	-7.9169149	112.857478	Pasuruan	1	Other crop/fruit field	1701.7	56	0	704768.5376	9124430.019	0
10	21	2.120326197	-7.912032	112.8436737	Pasuruan	1	Tree farm	1295.7	57	0.367047654	703248.6334	9124976.874	0.67301167
7	14	1.72982013	-7.9106664	112.8602841	Pasuruan	0	Other crop/fruit field	1734.2	58	0	705081.0782	9125119.767	0
3	8	0.974314753	-7.915222	112.860596	Pasuruan	0	Other crop/fruit field	1761.8	59	0	705113.2209	9124615.729	0
11	20	2.180945561	-7.9140378	112.8436735	Pasuruan	1	Tree farm	1326	60	0.265906855	703247.6282	9124755.02	0
2	2	0.693147181	-7.9881625	113.1189909	Probolinggo BTS	1	Tree farm	1309.8	1	0	733569.3447	9116410.379	0
2	2	0.693147181	-7.9865525	113.1182261	Probolinggo BTS	1	Tree farm	1324.8	2	0	733485.9215	9116588.918	0.41011632
3	5	1.054920168	-7.98258	113.1188	Probolinggo BTS	1	Tree farm	1342.1	3	0.037669783	733551.4672	9117028.049	0
5	7	1.549826046	-7.98426	113.1195	Probolinggo BTS	1	Tree farm	1330.3	4	0	733627.7057	9116841.803	0
4	7	1.277034259	-7.98776	113.126	Probolinggo BTS	1	Tree farm	1248.8	5	0	734342.507	9116450.925	0
4	5	1.33217904	-7.98616	113.1197	Probolinggo BTS	1	Tree farm	1337.8	6	0	733648.6803	9116631.503	0
2	4	0.562335145	-7.9847911	113.1176893	Probolinggo BTS	1	Tree farm	1345.5	7	0	733427.7265	9116784.077	0
0	0	0	-7.9811745	113.1165226	Probolinggo BTS	0	Other crop/fruit field	1362.7	8	0	733301.1208	9117184.822	0
5	16	1.331660287	-7.9808457	113.1182578	Probolinggo BTS	0	Other crop/fruit field	1347.3	9	0.095736921	733492.6605	9117220.213	0
4	5	1.33217904	-7.895451	113.068831	Probolinggo BTS	1	Tree farm	966.2	10	0.289575314	728089.2187	9126694.328	0
3	5	1.054920168	-7.9830774	113.1171134	Probolinggo BTS	1	Tree farm	1361.3	11	0	733365.1919	9116973.98	0
7	11	1.846220219	-7.8937048	113.0693478	Probolinggo BTS	1	Tree farm	917.9	12	0.199454263	728147.1788	9126887.211	0.56233514
6	13	1.737983449	-7.8872289	113.0721577	Probolinggo BTS	2	Tree farm	735.6	13	0.057242031	728460.6615	9127602.043	0.56233514
8	27	1.639232433	-7.8856241	113.0729546	Probolinggo BTS	1	Other crop/fruit field	699.4	14	0.20520476	728549.4405	9127779.131	0.41011632
0	0	0	-7.8845007	113.0745626	Probolinggo BTS	3	Tree farm	647.6	15	0.421458761	728727.42	9127902.522	1.0608569
5	8	1.494175138	-7.9915857	113.1071	Probolinggo BTS	1	Other crop/fruit field	1276.6	16	0	732256.1398	9116038.415	0
9	37	1.452917516	-7.9850451	113.0902447	Probolinggo BTS	1	Tree farm	1402.1	17	0	730401.1247	9116771.423	0
0	0	0	-7.9860638	113.0910747	Probolinggo BTS	1	Tree farm	1391.2	18	0	730492.0807	9116658.268	0
6	18	1.380108757	-7.9897324	113.1067922	Probolinggo BTS	1	Tree farm	1287.3	19	0	732223.246	9116243.608	0.62108637
3	6	1.011404265	-7.9896833	113.104798	Probolinggo BTS	0	Tree farm	1322.4	20	0	732003.3653	9116250.163	0
3	7	1.004242473	-7.98763	113.105	Probolinggo BTS	1	Tree farm	1351	21	0	732026.801	9116477.193	0
7	8	1.906154747	-7.9878756	113.1071676	Probolinggo BTS	1	Tree farm	1328.4	22	0	732265.6933	9116448.802	0
3	7	0.79631164	-7.98584	113.1051	Probolinggo BTS	1	Tree farm	1379.8	23	0	732038.8397	9116675.153	0
2	3	0.636514168	-7.9862751	113.1070447	Probolinggo BTS	1	Tree farm	1359.2	24	0	732253.0457	9116625.925	0
5	16	0.908908735	-7.9916735	113.0941179	Probolinggo BTS	1	Tree farm	1343.2	25	0	730824.5132	9116036.002	0
11	23	2.07283555	-7.9895499	113.0953421	Probolinggo BTS	0	Tree farm	1357.7	26	0	730960.7039	9116270.235	0
8	16	1.836422387	-7.9900266	113.0929479	Probolinggo BTS	1	Tree farm	1352.5	27	0	730696.4197	9116218.843	0
1	5	0	-7.9933	113.1051	Probolinggo BTS	0	Tree farm	1299.6	28	0	732034.6235	9115849.9	0
5	11	1.366711052	-7.9883582	113.0941708	Probolinggo BTS	0	Tree farm	1375.7	29	0	730832.2107	9116402.721	0
0	0	0	-7.9926795	113.1069927	Probolinggo BTS	1	Tree farm	1290.7	30	0	732243.6885	9115917.475	0
5	12	1.467733929	-7.9887025	113.0918655	Probolinggo BTS	1	Tree farm	1370.1	31	0	730577.8038	9116365.925	0
8	28	1.462940666	-7.9873955	113.0927053	Probolinggo BTS	0	Tree farm	1383.4	32	0	730671.1456	9116510.039	0
2	3	0.636514168	-7.9916269	113.1051379	Probolinggo BTS	0	Other crop/fruit field	1315.6	33	0	732039.7488	9116034.963	0
0	0	1.497866137	-7.8718451	113.0557315	Probolinggo BTS	0	Tree farm	705.4	34	0.676670715	726657.249	9129312.757	0
6	10	1.475076311	-7.8715953	113.0584328	Probolinggo BTS	5	Tree farm	668	35	0.916705104	726955.3444	9129338.924	1.476104
6	14	1.386294361	-7.8703724	113.0570487	Probolinggo BTS	1	Tree farm	688.9	36	0.894947278	726803.3403	9129474.952	0
4	4	1.039720771	-7.869071	113.0582604	Probolinggo BTS	4	Tree farm	665.4	37	1.091319443	726937.7024	9129618.256	1.6769878
3	4	1.0397208	-7.8699936	113.0596209	Probolinggo BTS	3	Tree farm	644.2	38	1.128770277	727087.2672	9129515.459	1.4648164
1	1	0	-7.8673347	113.0619876	Probolinggo BTS	0	Tree farm	609.2	39	1.518380048	727349.771	9129808.301	0
3	5	1.054920168	-7.8663542	113.0606719	Probolinggo BTS	1	Tree farm	627.5	40	1.492664801	727205.1786	9129917.479	1.0397208
5	10	1.359236701	-7.8907824	113.06271	Probolinggo BTS	1	Tree farm	899.7	41	0	727416.6481	9127214.115	0
2	2	0.693147181	-7.8676113	113.0593776	Probolinggo BTS	2	Tree farm	643.7	42	1.293995879	727061.7279	9129779.121	0.69314718
2	2	0.693147181	-7.8864524	113.065089	Probolinggo BTS	2	Tree farm	803.3	43	0	727681.4167	9127691.804	0.83052369
8	10	2.025326221	-7.868717	113.0607209	Probolinggo BTS	2	Tree farm	622.6	44	1.31252136	727209.2961	9129656.079	1.3269202
3	4	1.039720771	-7.8893722	113.0637684	Probolinggo BTS	1	Tree farm	862.1	45	0	727534.1587	9127369.535	0
2	3	0.636514168	-7.8951707	113.0608697	Probolinggo BTS	1	Tree farm	994.5	46	0	727211.2688	9126729.683	0
1	1	0	-7.8845699	113.0656211	Probolinggo BTS	1	Tree farm	753.1	47	0.122216427	727741.1371	9127899.757	0.56233514
3	9	0.964962923	-7.8830668	113.0662419	Probolinggo BTS	1	Tree farm	721.3	48	0.278933815	727810.4339	9128065.692	0
4	10	1.33217904	-7.8814044	113.0673663	Probolinggo BTS	1	Tree farm	678.1	49	0.499881349	727935.3654	9128248.974	0.27118937
3	7	1.004242473	-7.8730508	113.0573191	Probolinggo BTS	0	Tree farm	694.8	50	0.725082446	726831.7085	9129178.521	0
1	2	0	-7.8962886	113.0618194	Probolinggo BTS	1	Tree farm	1029.5	51	0	727315.4056	9126605.503	0.28683598
5	9	1.464816385	-7.9870733	113.0902669	Probolinggo BTS	1	Tree farm	1395.9	52	0	730402.4351	9116547.046	0
3	4	1.039720771	-7.8919591	113.070224	Probolinggo BTS	0	Tree farm	882.8	53	0.167395037	728244.7798	9127079.842	0
7	22	1.721007326	-7.9859348	113.0890681	Probolinggo BTS	1	Tree farm	1417.6	54	0	730270.8773	9116673.66	0
0	0	0	-7.8967541	113.0673833	Probolinggo BTS	2	Other crop/fruit field	987.9	55	0.238801043	727928.8274	9126550.97	0.86756323
0	0	0	-7.8942876	113.0680123	Probolinggo BTS	1	Tree farm	927.3	56	0.133106117	727999.5572	9126823.472	0
3	3	1.098612289	-7.8888515	113.0712962	Probolinggo BTS	1	Tree farm	778.7	57	0	728364.7479	9127423.021	0
0	0	0	-7.8904469	113.070803	Probolinggo BTS	1	Tree farm	844.7	58	0.088151064	728309.4726	9127246.806	0.69314718
1	1	0	-7.8877815	113.0644725	Probolinggo BTS	1	Tree farm	826.4	59	0	727612.6901	9127545.115	0
6	9	1.58109375	-7.8924491	113.0617172	Probolinggo BTS	0	Tree farm	942	60	0	727306.2334	9127030.286	0
5	8	1.559581156	-7.1572615	113.125476	Sampang	1	Mangrove	0.2	1	39.08223181	734734.0579	9208323.707	0
11	13	2.311423445	-7.1571438	113.1206487	Sampang	0	Mangrove	0.4	2	38.64021806	734200.7611	9208339.191	0
7	14	1.673118363	-7.1598182	113.1229345	Sampang	1	Mangrove	1.8	3	38.69363203	734451.947	9208042.179	0
7	7	1.945910149	-7.1584928	113.1242467	Sampang	1	Mangrove	1.3	4	38.89456128	734597.6058	9208188.127	0.28683598
9	11	2.145841753	-7.1559213	113.1267336	Sampang	0	Mangrove	0.1	5	39.27905917	734873.6933	9208471.319	0
8	24	1.756545255	-7.1350803	113.1201137	Sampang	0	Other crop/fruit field	7.3	6	37.77623198	734152.8905	9210780.152	0
6	8	1.667461933	-7.1611763	113.1215716	Sampang	0	Mangrove	0.4	7	38.48609127	734300.6706	9207892.64	0
9	19	2.086768755	-7.134744	113.1172172	Sampang	0	Paddy field	4.2	8	37.52104438	733833.0193	9210818.824	0
9	15	2.048882828	-7.1332597	113.120004	Sampang	1	Other commercial polyculture	4.1	9	37.62760226	734141.6953	9210981.604	1.2945452
10	19	2.059229379	-7.1329091	113.117154	Sampang	1	Other crop/fruit field	3.5	10	37.37428452	733826.9681	9211021.835	0
8	17	1.813082135	-7.1314567	113.1197133	Sampang	1	Other crop/fruit field	7.2	11	37.46635572	734110.4915	9211181.202	0.69314718
7	9	1.889159164	-7.1311849	113.1170672	Sampang	2	Other crop/fruit field	4.4	12	37.23468175	733818.2527	9211212.611	1.0397208
10	24	2.068834312	-7.1295891	113.1195852	Sampang	0	Paddy field	3.5	13	37.31361537	734097.2865	9211387.863	0
5	11	1.366711052	-7.1279462	113.119509	Sampang	1	Other crop/fruit field	5	14	37.18262034	734089.7015	9211569.64	0.56233514
6	8	1.667461933	-7.1293115	113.1168771	Sampang	0	Other crop/fruit field	6	15	37.07587555	733798.1987	9211419.944	0
8	72	1.078113835	-7.1499264	113.1207063	Sampang	0	Other crop/fruit field	4.4	16	38.93593948	734210.8069	9209137.558	0
8	20	1.943377926	-7.146343	113.1147393	Sampang	0	Paddy field	0.7	17	38.16997894	733553.3404	9209536.991	0
11	30	2.187512264	-7.1476666	113.115669	Sampang	0	Paddy field	0	18	38.33959392	733655.3897	9209390.102	0
18	52	2.590408569	-7.1494335	113.1165526	Sampang	0	Mangrove	1	19	38.53444422	733752.1192	9209194.197	0
13	22	2.35032726	-7.1449406	113.1134574	Sampang	0	Paddy field	-0.9	20	37.96393366	733412.4159	9209692.776	0
3	7	0.79631164	-7.138435	113.1130249	Sampang	0	Paddy field	1.2	21	37.48089065	733367.9301	9210412.649	0
4	14	1.197340134	-7.1369041	113.11223	Sampang	0	Paddy field	1.8	22	37.29873179	733280.8765	9210582.4	0
13	39	2.291602113	-7.1365158	113.1174073	Sampang	0	Paddy field	4	23	37.67340784	733853.1238	9210622.73	0
8	23	1.57517659	-7.1431497	113.1129714	Sampang	1	Other crop/fruit field	-0.4	24	37.80349235	733359.6268	9209891.133	0
10	12	2.25385759	-7.1841215	113.1148191	Sampang	0	Mangrove	2.2	25	36.54290188	733542.9084	9205357.863	0.56233514
8	14	2.007556307	-7.1764532	113.1116845	Sampang	0	Other crop/fruit field	1.3	26	36.67038808	733200.506	9206207.733	0
6	13	1.410513557	-7.1717078	113.1142846	Sampang	0	Other crop/fruit field	-0.9	27	37.18777879	733490.1912	9206731.349	0
13	19	2.406159575	-7.1835959	113.1132203	Sampang	0	Mangrove	-0.9	28	36.41804429	733366.5405	9205416.82	0.3488321
11	20	2.319574997	-7.1551366	113.1206727	Sampang	1	Other crop/fruit field	1.8	29	38.76342508	734204.4371	9208561.217	0
13	17	2.507026436	-7.1733011	113.1134711	Sampang	2	Mangrove	0.1	30	37.01941021	733399.5007	9206555.511	0.65597573
6	15	1.656551127	-7.174798	113.1125599	Sampang	0	Mangrove	0.1	31	36.84759314	733298.0658	9206390.387	0.522171841
9	20	1.983069163	-7.1535786	113.120664	Sampang	2	Other crop/fruit field	1.6	32	38.85714247	734204.2707	9208733.569	0.636514168
11	46	1.898181763	-7.1514893	113.120884	Sampang	1	Other crop/fruit field	4.5	33	39.00497114	734229.6438	9208964.578	0
10	15	2.211068871	-7.1452248	113.0986886	Sampang	0	Mangrove	1	34	36.68159641	731780.4766	9209668.802	0
6	16	1.472937759	-7.1370934	113.1099519	Sampang	0	Paddy field	1	35	37.13693663	733029.0696	9210562.613	0
7	13	1.692408863	-7.1403163	113.1114937	Sampang	0	Paddy field	1.9	36	37.48708757	733197.792	9210205.314	0
9	25	1.648781276	-7.1387817	113.1106764	Sampang	0	Paddy field	1.5	37	37.31447562	733108.2654	9210375.486	0
6	13	1.519382665	-7.1337925	113.108737	Sampang	0	Paddy field	1.7	38	36.78258286	732896.5035	9210928.373	0
9	15	1.951848439	-7.1352518	113.1093472	Sampang	0	Paddy field	1	39	36.94482349	732963.1875	9210766.637	0
6	12	1.583258459	-7.1334728	113.1110182	Sampang	0	Paddy field	2.8	40	36.93526421	733148.7206	9210962.586	0
4	9	1.273028337	-7.1351208	113.111779	Sampang	0	Paddy field	3	41	37.12367323	733231.9484	9210779.898	0
9	12	2.022808529	-7.1318214	113.1103505	Sampang	0	Paddy field	3.1	42	36.75400933	733075.7806	9211145.602	0
8	12	2.022808529	-7.1511158	113.1048585	Sampang	2	Mangrove	1.4	43	37.56724626	732459.2026	9209014.027	0.59402417
11	15	2.338371705	-7.1503002	113.1034611	Sampang	1	Mangrove	0.7	44	37.44275424	732305.2194	9209104.955	0
8	19	1.940843033	-7.1491765	113.101882	Sampang	0	Mangrove	1.2	45	37.22875157	732131.3158	9209230.056	0
8	16	1.960095135	-7.1460348	113.1039951	Sampang	0	Mangrove	-0.7	46	37.20044628	732366.3771	9209576.524	0.68373891
8	13	1.991509361	-7.1482035	113.1004707	Sampang	1	Mangrove	0.9	47	37.0396279	731975.8753	9209338.401	0
8	13	1.951259504	-7.1461758	113.1057441	Sampang	0	Mangrove	-1.3	48	37.36349847	732559.5511	9209560.043	0.76475442
9	13	2.098147389	-7.1457346	113.1023016	Sampang	0	Mangrove	-1	49	37.03180577	732179.4157	9209610.587	0
13	16	2.51265853	-7.1453884	113.1005246	Sampang	1	Mangrove	-0.3	50	36.85296293	731983.2516	9209649.779	0.66057889
9	18	2.058223904	-7.1472529	113.0988119	Sampang	0	Paddy field	-0.3	51	36.83052913	731793.077	9209444.392	0
6	9	1.676987774	-7.1632688	113.0993492	Sampang	0	Mangrove	-0.7	52	36.30292839	731844.353	9207672.447	0
6	17	1.394557319	-7.1830735	113.1113794	Sampang	0	Mangrove	0.3	53	36.27035456	733163.4233	9205475.546	0.974314753
10	13	2.204785417	-7.178225	113.1110887	Sampang	0	Mangrove	0.9	54	36.51346251	733133.778	9206012.039	0
10	14	2.205598359	-7.1821703	113.1079086	Sampang	0	Paddy field	-0.6	55	35.98905669	732780.4276	9205577.225	0
8	13	1.839296748	-7.1634819	113.0976192	Sampang	0	Mangrove	-2.3	56	36.13138133	731653.1072	9207649.748	1.039720771
10	13	2.245035274	-7.1636151	113.1012608	Sampang	2	Mangrove	-0.3	57	36.4569248	732055.3801	9207633.174	0.83698822
5	9	1.427061043	-7.1633147	113.1047344	Sampang	0	Mangrove	0.3	58	36.79492835	732439.312	9207664.647	0.65039064
8	19	1.777033201	-7.1634976	113.102907	Sampang	0	Mangrove	1.1	59	36.61547148	732237.3194	9207645.339	0
7	14	1.809514256	-7.1823998	113.1095918	Sampang	0	Mangrove	-0.8	60	36.13680637	732966.2716	9205550.982	0.32508297
14	29	2.452708143	-7.4299905	112.7993371	Sidoarjo	1	Mangrove	0	1	3.809339241	698582.913	9178313.407	0
15	44	1.9922712	-7.4319978	112.8062379	Sidoarjo	3	Mangrove	0	2	3.816165172	699343.8558	9178088.294	0.63651417
15	48	2.14881123	-7.425132	112.8002495	Sidoarjo	2	Mangrove	0	3	4.356060024	698685.8251	9178850.356	0
12	42	2.627244328	-7.4304306	112.801111	Sidoarjo	1	Mangrove	0	4	3.803436727	698778.5533	9178263.935	0
15	93	1.781761236	-7.4311163	112.8027574	Sidoarjo	1	Mangrove	0	5	3.778159832	698960.0069	9178187.356	0
9	23	1.922044768	-7.4316417	112.8045544	Sidoarjo	1	Mangrove	0	6	3.785349191	699158.1585	9178128.437	0
10	23	2.16313944	-7.3936873	112.816509	Sidoarjo	1	Mangrove	0	7	5.139437125	700495.1233	9182320.897	0.50040242
12	26	2.171591332	-7.3923973	112.8197942	Sidoarjo	0	Mangrove	0	8	4.928770207	700858.4254	9182462.093	0.50040242
12	24	2.220319101	-7.3870227	112.8200988	Sidoarjo	0	Mangrove	0	9	4.337226349	700894.486	9183056.401	0.67301167
9	19	1.9371998	-7.3905603	112.8199175	Sidoarjo	1	Mangrove	0	10	4.726122163	700872.8696	9182665.215	0
13	26	2.258104431	-7.3851904	112.8202113	Sidoarjo	4	Mangrove	0	11	4.135636545	700907.7353	9183259.008	1.2711815
10	35	1.816090484	-7.3900418	112.8165294	Sidoarjo	3	Mangrove	0	12	4.747038959	700499.0208	9182724.09	0
8	20	1.973001406	-7.3917939	112.8166326	Sidoarjo	0	Mangrove	0	13	4.932490637	700509.6246	9182530.256	0
11	19	2.201511866	-7.3882426	112.8167841	Sidoarjo	4	Mangrove	0.1	14	4.547261541	700527.9542	9182922.971	0.5678165
11	30	2.155469873	-7.4160745	112.8133287	Sidoarjo	1	Mangrove	0	15	5.743176091	700133.884	9179846.251	0
11	27	2.187795929	-7.388768	112.8200388	Sidoarjo	1	Mangrove	0	16	4.528471482	700887.0726	9182863.393	0
17	21	2.177604497	-7.4143415	112.8166009	Sidoarjo	1	Mangrove	0	17	6.064207034	700495.9332	9180036.448	0
9	21	1.888631849	-7.4151447	112.8150349	Sidoarjo	0	Mangrove	0	18	5.912870825	700322.6762	9179948.319	0
9	36	0.194050216	-7.4139541	112.8102292	Sidoarjo	0	Mangrove	0	19	5.838609289	699792.6433	9180082.169	0.63651417
14	53	2.195185345	-7.4102899	112.8106526	Sidoarjo	3	Mangrove	0	20	6.237442447	699841.0414	9180487.248	0.46203691
15	45	2.531364289	-7.412089	112.8106469	Sidoarjo	3	Mangrove	0	21	6.0486621	699839.6007	9180288.265	0.66156324
9	27	2.101330553	-7.4066971	112.811164	Sidoarjo	4	Mangrove	0	22	6.632806424	699899.1229	9180884.389	0.73805953
13	24	2.405342379	-7.3954546	112.8166291	Sidoarjo	0	Mangrove	0	23	5.327129567	700507.5856	9182125.375	0
10	88	1.532976959	-7.4085242	112.8109988	Sidoarjo	3	Mangrove	0	24	6.434899059	699880.06	9180682.382	1.2770343
14	71	1.411226626	-7.4998923	112.7986005	Sidoarjo	4	Mangrove	0	25	2.372866955	698470.051	9170582.473	0.50104691
13	27	2.345466617	-7.4985175	112.7972465	Sidoarjo	3	Mangrove	2.5	26	2.283488068	698321.2163	9170735.141	0
10	24	2.036966782	-7.4968391	112.7965844	Sidoarjo	3	Mangrove	2.5	27	2.146025874	698248.8918	9170921.074	0.56233514
16	47	2.462483938	-7.4247213	112.8039824	Sidoarjo	2	Mangrove	0	28	4.495042469	699098.1266	9178894.104	0
16	40	2.637530542	-7.4242425	112.8075753	Sidoarjo	3	Mangrove	0	29	4.668500141	699495.0041	9178945.445	0.29843581
13	27	2.384225739	-7.4248619	112.8021943	Sidoarjo	3	Mangrove	0	30	4.430205958	698900.6547	9178879.357	0
14	31	2.516807029	-7.4243181	112.8057492	Sidoarjo	1	Mangrove	0	31	4.594433016	699293.3655	9178937.905	0
9	33	1.858579364	-7.4178594	112.8103225	Sidoarjo	0	Mangrove	0	32	5.436020219	699801.182	9179650.192	0
12	34	2.084429768	-7.4170208	112.8120087	Sidoarjo	0	Other crop/fruit field	0	33	5.590449294	699987.7232	9179742.183	0
9	19	1.986266518	-7.5068096	112.7529303	Sidoarjo	0	Other crop/fruit field	0.8	34	3.817360004	693425.8776	9169837.824	0
5	19	1.457058225	-7.5087793	112.7524079	Sidoarjo	0	Other crop/fruit field	2.8	35	3.600408278	693367.3454	9169620.207	0
15	26	2.555231221	-7.4953343	112.7956941	Sidoarjo	1	Mangrove	1.3	36	2.048429807	698151.2987	9171087.909	0
17	26	2.554115681	-7.4939161	112.7859083	Sidoarjo	0	Other crop/fruit field	0	37	2.673214005	697071.7518	9171249.17	0
13	36	2.304977618	-7.4936411	112.7913859	Sidoarjo	0	Other crop/fruit field	1.3	38	2.195038859	697676.5104	9171277.123	0
14	31	2.371330251	-7.4938143	112.7841288	Sidoarjo	1	Mangrove	0	39	2.827159809	696875.3712	9171261.227	0.63651417
13	23	2.44973395	-7.4936664	112.7895387	Sidoarjo	1	Mangrove	0.4	40	2.344764777	697472.599	9171275.156	0
14	24	2.441302638	-7.4937566	112.7877075	Sidoarjo	1	Mangrove	0	41	2.505287541	697270.4247	9171266.002	0
9	28	2.055234092	-7.5172774	112.7629435	Sidoarjo	0	Other crop/fruit field	0	42	2.761531077	694526.4568	9168675.654	0
10	24	2.103118845	-7.493996	112.7942588	Sidoarjo	0	Other crop/fruit field	1.4	43	2.01592139	697993.4706	9171236.575	0
12	33	2.313143665	-7.5155596	112.76234	Sidoarjo	0	Other crop/fruit field	0	44	2.938619354	694460.6097	9168865.911	0
10	20	2.13779325	-7.5141486	112.753423	Sidoarjo	0	Other crop/fruit field	1.8	45	3.005696515	693477.0129	9169025.918	0
10	28	1.907204741	-7.5137879	112.7475553	Sidoarjo	0	Other crop/fruit field	2.5	46	3.107956169	692829.52	9169068.399	0
8	120	1.088899341	-7.515938	112.7537388	Sidoarjo	0	Other crop/fruit field	1	47	2.808355232	693511.0771	9168827.872	0
7	26	1.892615762	-7.5120347	112.7482712	Sidoarjo	0	Other crop/fruit field	1.7	48	3.284249035	692909.3118	9169261.986	1.0986123
8	68	0.741237884	-7.5124804	112.7536764	Sidoarjo	0	Other crop/fruit field	0.6	49	3.190556564	693505.7208	9169210.308	0
4	15	1.265413097	-7.5101718	112.752125	Sidoarjo	0	Other crop/fruit field	0.8	50	3.447348805	693335.5039	9169466.322	0
11	36	2.221695446	-7.5137705	112.7617134	Sidoarjo	0	Other crop/fruit field	0	51	3.125687616	694392.244	9169064.064	0
10	19	2.128549005	-7.5247131	112.7623229	Sidoarjo	1	Other crop/fruit field	0	52	1.938822903	694454.6456	9167853.542	0.22863187
11	29	2.153788722	-7.5224285	112.7595277	Sidoarjo	0	Other crop/fruit field	0	53	2.150393973	694147.1453	9168107.461	0
9	31	2.013576867	-7.5212827	112.7581082	Sidoarjo	0	Other crop/fruit field	0	54	2.273924162	693990.9784	9168234.816	0.95027054
10	36	1.886980873	-7.5235669	112.7609483	Sidoarjo	1	Other crop/fruit field	0	55	2.040157921	694303.4362	9167980.923	0.28683598
12	50	2.055828003	-7.5206669	112.7640497	Sidoarjo	0	Other crop/fruit field	0	56	2.412358073	694647.0436	9168300.284	0
8	75	1.456237973	-7.5177985	112.7539722	Sidoarjo	1	Other crop/fruit field	2.5	57	2.603382925	693536.0145	9168621.998	0.72146369
6	44	1.153064879	-7.5189403	112.7635342	Sidoarjo	0	Other crop/fruit field	0	58	2.590489318	694590.9148	9168491.475	0
17	40	2.616679488	-7.5202314	112.7566096	Sidoarjo	0	Other crop/fruit field	0	59	2.36343448	693826.038	9168351.753	1.0397208
10	36	1.792953352	-7.5155199	112.7467741	Sidoarjo	0	Other crop/fruit field	4.4	60	2.940014153	692742.5305	9168877.186	0.63651417
3	5	0.950270539	-7.7347705	114.2473598	Situbondo	1	Other crop/fruit field	22.9	1	8.487606278	858270.0396	9143655.944	0
2	3	0.636514168	-7.7176846	114.2472766	Situbondo	0	Paddy field	8.9	2	9.372313532	858275.2811	9145547.81	0
3	19	0.409458619	-7.7364933	114.2476817	Situbondo	0	Paddy field	24.5	3	8.364872719	858304.1337	9143464.92	0
3	4	1.039720771	-7.7383528	114.2479658	Situbondo	1	Other crop/fruit field	29.8	4	8.234263653	858333.9369	9143258.791	1.0114043
3	5	1.054920168	-7.7123389	114.2472555	Situbondo	0	Paddy field	5.7	5	9.681462114	858277.459	9146139.717	0
2	3	0.636514168	-7.7103685	114.2474319	Situbondo	0	Paddy field	5.5	6	9.785081329	858298.6029	9146357.737	0
4	8	1.073542846	-7.7420234	114.2476766	Situbondo	1	Other crop/fruit field	27.7	7	8.069665965	858298.8915	9142852.616	0
5	8	1.559581156	-7.7402423	114.2476359	Situbondo	0	Other crop/fruit field	26.2	8	8.165015782	858295.9039	9143049.859	0
3	4	1.039720771	-7.7087704	114.2309198	Situbondo	0	Other crop/fruit field	5.5	9	11.43065461	856476.2342	9146548.528	0
4	14	1.054720917	-7.71058	114.2307413	Situbondo	0	Paddy field	5.8	10	11.35052047	856455.0022	9146348.317	0
2	9	0.529706199	-7.7107155	114.2399765	Situbondo	0	Paddy field	7.8	11	10.45864279	857474.8824	9146325.578	0
2	3	0.636514168	-7.7069657	114.2312541	Situbondo	0	Paddy field	6.1	12	11.49864626	856514.6694	9146748.066	0
1	2	0	-7.6937301	113.9593905	Situbondo	0	Paddy field	8	13	1.248663429	826502.1309	9148430.886	0
4	6	1.242453325	-7.6915721	113.9595953	Situbondo	0	Paddy field	7.3	14	1.43029125	826526.3987	9148669.606	0
5	22	1.312850178	-7.6898891	113.9598573	Situbondo	2	Other crop/fruit field	7.7	15	1.58986569	826556.6188	9148855.703	1.0114043
5	20	0.895379905	-7.7177402	114.2399467	Situbondo	0	Paddy field	10.7	16	10.07847783	857465.6808	9145547.815	0
6	24	1.098612289	-7.717373	114.2191279	Situbondo	0	Paddy field	7	17	12.13486088	855166.6792	9145605.895	0
6	16	1.386294361	-7.7159542	114.2474446	Situbondo	0	Paddy field	6.2	18	9.452847145	858295.2958	9145739.263	0
4	9	1.002718265	-7.7159833	114.2399614	Situbondo	0	Mangrove	9.6	19	10.17010123	857468.783	9145742.33	0.63651417
1	2	0	-7.714095	114.239925	Situbondo	0	Paddy field	7.8	20	10.27467821	857466.3517	9145951.437	0
2	4	0.693147181	-7.714064	114.23099	Situbondo	0	Paddy field	8.1	21	11.13871918	856479.5477	9145962.357	0
5	11	1.515707952	-7.71406	114.2474567	Situbondo	0	Other crop/fruit field	6	22	9.560785283	858298.2297	9145948.984	0
1	1	0	-7.7120623	114.2397612	Situbondo	0	Other crop/fruit field	7.7	23	10.40264493	857449.9705	9146176.638	0
1	2	0	-7.7125417	114.2305556	Situbondo	0	Other crop/fruit field	8.4	24	11.26441656	856432.8473	9146131.271	0
2	11	0.689009238	-7.7296638	114.2263061	Situbondo	1	Other crop/fruit field	16.8	25	10.79492633	855949.1534	9144239.058	0.50040242
4	12	1.126928795	-7.727744	114.2263716	Situbondo	0	Paddy field	15.9	26	10.88927795	855957.9987	9144451.565	0
4	9	1.214889654	-7.7243914	114.2191284	Situbondo	0	Other crop/fruit field	10.8	27	11.76929436	855160.8626	9144828.82	0
0	0	0	-7.7261342	114.2267516	Situbondo	0	Other crop/fruit field	14.4	28	10.93975001	856001.3173	9144629.484	0
3	7	0.79631164	-7.724469	114.2268938	Situbondo	0	Other crop/fruit field	14.6	29	11.01876912	856018.4194	9144813.737	0
2	9	0.529706199	-7.7224591	114.2192813	Situbondo	0	Paddy field	10	30	11.85814912	855179.3662	9145042.636	0
8	12	1.979204517	-7.7225655	114.2276579	Situbondo	0	Other crop/fruit field	13.3	31	11.03746852	856104.4053	9145023.854	0
6	22	1.452694572	-7.7207966	114.2188266	Situbondo	0	Paddy field	8.8	32	11.99313446	855130.5394	9145227.087	0
5	10	1.359236701	-7.7187922	114.2190085	Situbondo	0	Paddy field	8	33	12.07980794	855152.3054	9145448.862	0
1	11	0	-7.7050462	113.9370601	Situbondo	0	Other crop/fruit field	1.6	34	1.570816834	824027.7594	9147195.296	0
2	18	0.450561209	-7.7033664	113.9374674	Situbondo	1	Mangrove	-0.9	35	1.488981736	824074.0117	9147380.926	1.0114043
3	3	1.098612289	-7.701571	113.9375527	Situbondo	0	Mangrove	-0.8	36	1.460446556	824084.7972	9147579.596	0
2	7	0.598269589	-7.6870502	113.9503225	Situbondo	0	Mangrove	0.8	37	0.760364645	825505.9207	9149177.22	0
3	17	0.956044381	-7.6877017	113.9505974	Situbondo	0	Other crop/fruit field	0.7	38	0.811690128	825535.7789	9149104.894	0
4	67	0.392074158	-7.6893147	113.9509815	Situbondo	0	Other crop/fruit field	0.9	39	0.920021675	825576.9612	9148926.055	0.63651417
4	32	0.87384539	-7.6996777	113.9377829	Situbondo	0	Mangrove	-0.7	40	1.44155365	824111.6567	9147788.993	0
2	6	0.450561209	-7.7074242	113.940343	Situbondo	0	Paddy field	2.9	41	1.334455828	824388.4372	9146929.577	0
2	4	0.562335145	-7.6945173	113.958972	Situbondo	0	Other crop/fruit field	7.3	42	1.157628216	826455.316	9148344.068	0.69092331
3	55	0.596505071	-7.6904482	113.950511	Situbondo	0	Other crop/fruit field	1	43	0.919219884	825524.1417	9148800.944	0
5	25	1.355161622	-7.7076833	113.9414167	Situbondo	0	Paddy field	4.1	44	1.24900719	824506.7948	9146900.08	0
4	15	1.077573373	-7.7079785	113.9439036	Situbondo	0	Paddy field	5.3	45	1.046778581	824781.1668	9146865.511	0
3	6	1.011404265	-7.7081909	113.9454582	Situbondo	0	Paddy field	5.4	46	0.936898665	824952.6599	9146840.816	0
4	21	1.291209434	-7.7063465	113.9448262	Situbondo	1	Other crop/fruit field	4.3	47	0.856649847	824884.2845	9147045.457	0
5	113	0.603363952	-7.7059581	113.940752	Situbondo	1	Other crop/fruit field	4.5	48	1.219846672	824434.7159	9147091.551	0
2	5	0.673011667	-7.7055753	113.9389021	Situbondo	0	Paddy field	2	49	1.393640108	824230.7459	9147135.33	0
3	10	0.897945725	-7.7066098	113.9465195	Situbondo	0	Paddy field	4.8	50	0.729882627	825071.0544	9147015.022	0
7	41	1.691349126	-7.7063849	113.9428612	Situbondo	0	Paddy field	4.2	51	1.036902918	824667.2838	9147042.703	0
6	13	1.410513557	-7.7185691	113.9478213	Situbondo	0	Paddy field	4.4	52	1.871104731	825205.6483	9145690.228	0
4	12	0.836988217	-7.7181858	113.9395877	Situbondo	1	Other crop/fruit field	6.7	53	2.205673994	824296.8294	9145738.935	0.30682915
2	2	0.693147181	-7.7137783	113.9476276	Situbondo	0	Paddy field	3.5	54	1.362278498	825187.9272	9146220.68	0
5	14	1.512451178	-7.7169578	113.9480264	Situbondo	0	Other crop/fruit field	2.3	55	1.691918727	825229.528	9145868.43	0.69314718
3	24	0.762104222	-7.7079036	113.9384748	Situbondo	0	Paddy field	2.9	56	1.54067306	824181.7903	9146877.932	0
4	50	0.361947033	-7.7146483	113.94031	Situbondo	0	Paddy field	2.1	57	1.848638442	824379.2824	9146129.956	0
4	27	1.133247674	-7.7163861	113.9404076	Situbondo	1	Other crop/fruit field	3	58	1.991580448	824388.7324	9145937.522	0
3	4	1.039720771	-7.7137922	113.947563	Situbondo	0	Paddy field	3.4	59	1.365865789	825180.7836	9146219.191	0
4	33	0.885514815	-7.71277	113.9419617	Situbondo	2	Other crop/fruit field	3.3	60	1.572075669	824563.09	9146336.611	0.37677016
9	12	2.13833306	-7.3089207	112.8307433	Kota Surabaya	0	Paddy field	0.4	1	4.201563073	702105.0806	9191689.915	0
11	23	2.220403479	-7.3109407	112.8236352	Kota Surabaya	0	Paddy field	1.4	2	3.971090957	701319.2174	9191469.683	0
14	31	2.461704211	-7.313613	112.8260612	Kota Surabaya	1	Mangrove	2	3	3.660969022	701585.9233	9191173.033	0.65921462
11	15	2.338371705	-7.3151062	112.8270138	Kota Surabaya	1	Mangrove	0.3	4	3.494961069	701690.4486	9191007.454	1.2737602
7	7	1.945910149	-7.3164506	112.828212	Kota Surabaya	1	Mangrove	3.3	5	3.349781812	701822.1614	9190858.222	0.60192397
13	19	2.406159575	-7.3123378	112.8246931	Kota Surabaya	1	Mangrove	2.2	6	3.808248919	701435.4157	9191314.687	0
13	29	2.291255342	-7.3214733	112.8273998	Kota Surabaya	3	Mangrove	2.7	7	2.791427191	701730.2125	9190303.061	1.0285138
7	11	1.846220219	-7.3195236	112.8276712	Kota Surabaya	2	Mangrove	2.8	8	3.007817166	701761.0596	9190518.582	1.0717301
11	46	1.792490729	-7.3096485	112.6291116	Kota Surabaya	0	Paddy field	8.4	9	13.31981919	679839.4319	9191694.977	0
8	20	1.920676592	-7.3110504	112.62915	Kota Surabaya	1	Other crop/fruit field	7	10	13.46911685	679843.111	9191539.923	0
13	19	2.479122437	-7.3083119	112.8290679	Kota Surabaya	1	Mangrove	1	11	4.253690273	701920.337	9191758.002	0
8	13	1.925121191	-7.3080294	112.8270658	Kota Surabaya	0	Mangrove	0.6	12	4.277702176	701699.3685	9191790.145	0.75954739
10	22	2.158140689	-7.3078181	112.6289715	Kota Surabaya	0	Other crop/fruit field	9	13	13.12757813	679824.6944	9191897.459	0.63651417
9	15	2.083766037	-7.3074991	112.8253528	Kota Surabaya	1	Other crop/fruit field	0.4	14	4.339235809	701510.4368	9191849.565	0.22371808
8	13	1.991509361	-7.307427	112.8236384	Kota Surabaya	3	Other commercial polyculture	1.3	15	4.358309735	701321.145	9191858.306	1.6769878
10	18	2.058223904	-7.3320442	112.8165914	Kota Surabaya	2	Mangrove	1.6	16	1.975341475	700531.9326	9189138.735	1.0551016
8	12	1.907283999	-7.3282522	112.8131836	Kota Surabaya	0	Mangrove	2.5	17	2.53548616	700157.32	9189559.659	0.85996728
9	11	2.145841753	-7.3281219	112.8150792	Kota Surabaya	0	Mangrove	1.6	18	2.429341645	700366.7017	9189573.225	0.69314718
5	8	1.559581156	-7.3319018	112.818431	Kota Surabaya	2	Mangrove	2.2	19	1.8804831	700735.1346	9189153.662	0.81592058
13	16	2.479955521	-7.328192	112.816881	Kota Surabaya	0	Mangrove	3.1	20	2.322519857	700565.6361	9189564.667	0.63500476
9	13	2.098147389	-7.3269929	112.8268678	Kota Surabaya	1	Mangrove	3.1	21	2.180183578	701668.9822	9189692.817	0.77512927
12	21	2.306336271	-7.3282067	112.8186419	Kota Surabaya	1	Mangrove	3.4	22	2.235832986	700760.0789	9189562.254	0.50040242
8	10	2.025326221	-7.3251052	112.826997	Kota Surabaya	2	Mangrove	2	23	2.38905148	701684.0986	9189901.544	1.0042425
9	12	2.094729048	-7.3232682	112.8272878	Kota Surabaya	2	Mangrove	1.9	24	2.592680802	701717.0373	9190104.591	1.1189689
11	18	2.322187943	-7.3390658	112.8162512	Kota Surabaya	2	Mangrove	3	25	1.439699569	700491.2216	9188362.282	0.68709203
8	9	2.043191871	-7.339583	112.8145201	Kota Surabaya	2	Mangrove	1.7	26	1.568934283	700299.8363	9188305.852	1.0710185
10	30	1.673992731	-7.3400095	112.8128065	Kota Surabaya	1	Mangrove	4.3	27	1.714285517	700110.4245	9188259.446	0
14	36	2.452744506	-7.3377834	112.809818	Kota Surabaya	0	Mangrove	2.5	28	2.119758726	699781.4195	9188506.99	0
9	13	2.057897532	-7.332142	112.8148315	Kota Surabaya	1	Mangrove	1.7	29	2.084050381	700337.5517	9189128.704	0.27118937
7	14	1.635743495	-7.3321146	112.8130525	Kota Surabaya	1	Mangrove	2.2	30	2.216128827	700141.1179	9189132.529	0
5	11	1.389681192	-7.3323772	112.8112147	Kota Surabaya	0	Mangrove	3.3	31	2.340089562	699938.0618	9189104.304	0.66156324
8	13	1.951259504	-7.3375371	112.8134256	Kota Surabaya	1	Mangrove	3.8	32	1.792156762	700179.8932	9188532.622	0.68373891
10	23	2.054356304	-7.3376947	112.8116366	Kota Surabaya	1	Mangrove	4	33	1.949270648	699982.2751	9188515.99	0.24493003
3	10	1.088899975	-7.2875743	112.6122178	Kota Surabaya	2	Other crop/fruit field	34	34	11.65538227	677982.7535	9194142.891	0.9347699
7	16	1.840748729	-7.2859292	112.6125579	Kota Surabaya	2	Other crop/fruit field	37.9	35	11.47537336	678020.9586	9194324.69	0.94334839
6	9	1.676987774	-7.2840021	112.6108155	Kota Surabaya	1	Other crop/fruit field	37.2	36	11.37167935	677829.314	9194538.495	0
3	5	1.054920168	-7.285839	112.610447	Kota Surabaya	2	Other crop/fruit field	33.5	37	11.57087698	677787.898	9194335.496	0.69314718
6	13	1.605207107	-7.2875495	112.6098974	Kota Surabaya	1	Other crop/fruit field	36.5	38	11.76694257	677726.5342	9194146.548	0
10	20	2.042316124	-7.2824954	112.6134705	Kota Surabaya	1	Other crop/fruit field	38.5	39	11.09025533	678123.0887	9194704.076	0
7	12	1.791759469	-7.2841758	112.6130197	Kota Surabaya	1	Other crop/fruit field	37	40	11.27885911	678072.6453	9194518.417	0
4	13	1.230931623	-7.2821816	112.6112166	Kota Surabaya	0	Other crop/fruit field	37.9	41	11.17270374	677874.3236	9194739.667	0
7	17	1.809010284	-7.2807454	112.6139162	Kota Surabaya	1	Other crop/fruit field	46.5	42	10.89515968	678172.9967	9194897.433	0.63500476
7	26	1.664539506	-7.3071683	112.6207161	Kota Surabaya	1	Other crop/fruit field	14.9	43	13.31694144	678913.3892	9191972.611	0
8	21	1.935168746	-7.3061064	112.6288011	Kota Surabaya	0	Other crop/fruit field	11.4	44	12.94921286	679806.5634	9192086.827	0
5	6	1.560710409	-7.2956866	112.6225071	Kota Surabaya	1	Other crop/fruit field	25.8	45	12.05044896	679115.723	9193241.673	0
5	5	1.609437912	-7.2956118	112.6243524	Kota Surabaya	0	Other crop/fruit field	32.8	46	11.97740385	679319.5168	9193249.212	0
7	9	1.889159164	-7.2956615	112.6262117	Kota Surabaya	1	Other crop/fruit field	34.7	47	11.91932951	679524.8071	9193242.976	0.63500476
8	15	1.968693209	-7.2962024	112.6277273	Kota Surabaya	0	Other crop/fruit field	32.8	48	11.92717406	679691.9489	9193182.553	0
9	33	1.839384781	-7.3042061	112.6286362	Kota Surabaya	1	Other crop/fruit field	16.7	49	12.75089665	679789.1148	9192297.05	0.69314718
7	16	1.62861983	-7.2957343	112.6206792	Kota Surabaya	0	Other crop/fruit field	24	50	12.123011	678913.8616	9193237.124	0.69314718
6	9	1.676987774	-7.2893068	112.6095246	Kota Surabaya	1	Other crop/fruit field	30.5	51	11.95891603	677684.6751	9193952.354	0
10	19	2.205155101	-7.306113	112.6190026	Kota Surabaya	1	Other crop/fruit field	15.1	52	13.26667241	678724.6037	9192089.998	0
9	22	1.933017606	-7.3107864	112.6226533	Kota Surabaya	0	Other crop/fruit field	8.9	53	13.63323435	679125.8533	9191571.71	0
7	12	1.791759469	-7.3125802	112.6225805	Kota Surabaya	2	Other crop/fruit field	8.8	54	13.8253718	679117.0996	9191373.361	0.95027054
9	22	2.011476353	-7.3090089	112.622535	Kota Surabaya	0	Other crop/fruit field	11.6	55	13.44927052	679113.4992	9191768.333	0
11	31	2.246836624	-7.3134931	112.6221544	Kota Surabaya	0	Other crop/fruit field	8.1	56	13.9356327	679069.6862	9191272.572	0
10	19	2.205155101	-7.3107424	112.6207452	Kota Surabaya	0	Other crop/fruit field	8.7	57	13.69175011	678915.1796	9191577.335	0
12	47	2.131523771	-7.3089893	112.6206232	Kota Surabaya	1	Other crop/fruit field	11.4	58	13.51154085	678902.4063	9191771.261	0
8	29	1.733889804	-7.307949	112.6188521	Kota Surabaya	2	Other crop/fruit field	12	59	13.4641043	678707.2555	9191887.012	0.56233514
11	33	2.169839413	-7.3072225	112.6220695	Kota Surabaya	1	Other crop/fruit field	14.5	60	13.27640179	679062.8104	9191966.079	0
4	4	1.386294361	-8.3038032	111.6986281	Trenggalek	0	Other crop/fruit field	6.9	1	0	576932.0179	9082048.245	0
5	13	1.377819508	-8.3056801	111.6968235	Trenggalek	0	Other crop/fruit field	13.7	2	0	576732.9237	9081841.082	0.69314718
4	4	1.386294361	-8.3055321	111.6986683	Trenggalek	0	Other crop/fruit field	16.4	3	0	576936.1082	9081857.088	0
5	7	1.549826046	-8.3038206	111.7004517	Trenggalek	3	Other commercial polyculture	9.2	4	0	577132.8366	9082045.967	1.2424533
5	6	1.560710409	-8.3057309	111.7005212	Trenggalek	1	Other crop/fruit field	21.7	5	0	577140.1172	9081834.748	1.0986123
4	13	1.20479331	-8.3054646	111.7022909	Trenggalek	0	Other crop/fruit field	36.3	6	0	577335.0549	9081863.846	0.69314718
3	3	1.098612289	-8.3110524	111.6951168	Trenggalek	2	Other commercial polyculture	37.1	7	0	576543.9347	9081247.445	1.2945452
6	9	1.676987774	-8.3092908	111.5298086	Trenggalek	0	Tree farm	75.8	8	0	558340.4309	9081470.332	0.45056121
2	3	0.636514168	-8.3091919	111.6951183	Trenggalek	3	Other commercial polyculture	29.5	9	0	576544.4606	9081453.143	1.8848713
6	26	1.60416472	-8.305518	111.6950702	Trenggalek	0	Other crop/fruit field	6.1	10	0	576539.8757	9081859.343	0
4	4	1.386294361	-8.3091491	111.6932698	Trenggalek	1	Other crop/fruit field	18.7	11	0	576340.9077	9081458.232	1.0986123
2	2	0.693147181	-8.3076979	111.5298429	Trenggalek	0	Tree farm	109.8	12	0	558344.4433	9081646.434	0.45056121
3	6	1.011404265	-8.3272239	111.6878117	Trenggalek	0	Other crop/fruit field	5.3	13	0.269643829	575736.3785	9079460.911	0
3	6	0.636514168	-8.3037092	111.695028	Trenggalek	0	Other crop/fruit field	7.4	14	0.142397547	576535.5789	9082059.334	0
4	11	1.168518406	-8.3037792	111.6930439	Trenggalek	0	Other crop/fruit field	9	15	0.232805045	576317.0686	9082051.977	0
4	14	1.103263499	-8.3036076	111.6967809	Trenggalek	0	Other crop/fruit field	4.4	16	0	576728.6349	9082070.228	0
4	7	1.277034259	-8.3128211	111.6932832	Trenggalek	1	Shade monoculture coffee	65.5	17	0	576341.6733	9081052.249	0.96128575
4	12	1.286057337	-8.3164829	111.6932364	Trenggalek	1	Shade monoculture coffee	39.9	18	0	576335.8112	9080647.406	1.0789922
6	12	1.473502385	-8.3113087	111.5297556	Trenggalek	2	Tree farm	34.8	19	0	558334.2965	9081247.245	0.63500476
3	8	1.039720771	-8.3163477	111.6950528	Trenggalek	0	Other crop/fruit field	86.2	20	0	576535.86	9080662.003	0
3	4	1.039720771	-8.3127317	111.6951808	Trenggalek	2	Other crop/fruit field	57.5	21	0	576550.6569	9081061.767	1.0042425
2	3	0.636514168	-8.3146308	111.693256	Trenggalek	1	Shade monoculture coffee	86.9	22	0	576338.3279	9080852.172	1.1615913
2	5	0.500402424	-8.314548	111.6951051	Trenggalek	2	Other crop/fruit field	99.4	23	0	576541.9684	9080860.97	0.85996728
4	7	1.153741943	-8.3110885	111.6933533	Trenggalek	1	Shade monoculture coffee	32.1	24	0	576349.7279	9081243.794	1.0397208
4	5	1.33217904	-8.3309179	111.6878404	Trenggalek	0	Paddy field	7.5	25	0.650774445	575738.8286	9079052.493	0
1	2	0	-8.3327776	111.6871781	Trenggalek	1	Mangrove	6.7	26	0.594395552	575665.5413	9078847.01	0
4	9	1.273028337	-8.3344652	111.6878905	Trenggalek	0	Shade monoculture coffee	16.7	27	0.392811261	575743.663	9078660.291	0.86756323
5	8	1.386294361	-8.3308935	111.6861562	Trenggalek	0	Paddy field	5.5	28	0.606202291	575553.3757	9079055.513	0
5	8	1.494175138	-8.3272566	111.6860112	Trenggalek	1	Other crop/fruit field	7.3	29	0.210476678	575538.1063	9079457.64	0
5	9	1.427061043	-8.3343303	111.6859615	Trenggalek	1	Other crop/fruit field	38.2	30	0.489062349	575531.2768	9078675.575	0.83240757
3	7	0.955699891	-8.3326453	111.6859916	Trenggalek	0	Paddy field	8	31	0.669864607	575534.9145	9078861.864	0
4	8	1.213007566	-8.3290277	111.6860825	Trenggalek	0	Other crop/fruit field	5.7	32	0.40295417	575545.618	9079261.812	0
3	10	0.801818553	-8.3021946	111.5225361	Trenggalek	1	Shade monoculture coffee	226.9	33	0.107848215	557540.624	9082255.934	0.63500476
5	9	1.427061043	-8.3004741	111.5207897	Trenggalek	1	Tree farm	279.2	34	0.374864747	557348.5584	9082446.401	0
2	4	0.562335145	-8.3290872	111.6877389	Trenggalek	0	Paddy field	4.7	35	0.454212996	575728.0038	9079254.917	0
6	11	1.540305825	-8.3003429	111.5225457	Trenggalek	0	Tree farm	289.6	36	0.252562627	557541.9507	9082460.652	1.0549202
7	11	1.846220219	-8.2985745	111.5225249	Trenggalek	0	Tree farm	368.2	37	0.4116682	557539.9176	9082656.165	0
3	4	1.039720771	-8.3024874	111.5246022	Trenggalek	0	Tree farm	242.5	38	0	557768.1021	9082223.262	0.63500476
7	13	1.818483163	-8.302204	111.525987	Trenggalek	1	Tree farm	266.1	39	0	557920.639	9082254.392	0.41011632
5	15	1.436828669	-8.2985867	111.52048	Trenggalek	1	Tree farm	379.9	40	0.548824611	557314.7275	9082655.112	0
5	10	1.470808476	-8.3024917	111.52792	Trenggalek	1	Tree farm	267.5	41	0	558133.4606	9082222.302	0.69314718
4	9	1.149059697	-8.3004088	111.5244823	Trenggalek	1	Tree farm	340	42	0.134000231	557755.2023	9082453.085	0
5	9	1.522955068	-8.3057739	111.5280212	Trenggalek	2	Tree farm	148.8	43	0	558144.1219	9081859.415	1.332179
3	7	0.955699891	-8.305825	111.5297433	Trenggalek	0	Tree farm	187.5	44	0	558333.752	9081853.512	0
3	3	1.098612289	-8.3040833	111.5224649	Trenggalek	1	Tree farm	170.8	45	0.019870361	557532.5084	9082047.134	0
3	7	0.955699891	-8.304055	111.5243717	Trenggalek	1	Tree farm	179.4	46	0	557742.4901	9082049.986	0
4	6	1.329661349	-8.3042194	111.52606	Trenggalek	1	Other crop/fruit field	186	47	0	557928.3824	9082031.564	0.95569989
5	16	1.299650964	-8.3040267	111.5206033	Trenggalek	1	Tree farm	169	48	0.217900753	557327.5165	9082053.661	0.63500476
5	12	1.357977855	-8.305935	111.5206333	Trenggalek	1	Tree farm	145	49	0.180412466	557330.5432	9081842.68	0.50040242
5	8	1.559581156	-8.3023413	111.5206126	Trenggalek	1	Tree farm	209.8	50	0.27851808	557328.7851	9082239.993	0.63500476
9	20	2.038855051	-8.3039869	111.5296547	Trenggalek	0	Tree farm	239.9	51	0	558324.2668	9082056.742	0
4	6	1.242453325	-8.3042799	111.5277632	Trenggalek	0	Sun coffee	182.8	52	0	558115.9307	9082024.626	0.56233514
4	12	1.198849313	-8.3094107	111.5279929	Trenggalek	1	Tree farm	61.6	53	0	558140.4701	9081457.343	0.56233514
1	1	0	-8.3076653	111.5279992	Trenggalek	0	Tree farm	104.7	54	0	558141.4208	9081650.309	0
3	10	1.054920168	-8.3075772	111.5244249	Trenggalek	1	Tree farm	94.6	55	0	557747.8337	9081660.572	0.63500476
3	3	1.098612289	-8.3077691	111.5263247	Trenggalek	1	Tree farm	84.7	56	0	557957.0105	9081639.078	0
5	7	1.475076311	-8.3057394	111.522544	Trenggalek	1	Commercial polyculture coffee	127.3	57	0	557540.9777	9081864.028	0.95569989
6	10	1.748067349	-8.3058216	111.5260485	Trenggalek	0	Tree farm	123.9	58	0	557926.8811	9081854.43	0
2	3	0.636514168	-8.3096073	111.5263456	Trenggalek	1	Tree farm	61	59	0	557959.0422	9081435.848	0
3	9	0.848685558	-8.3058417	111.5243706	Trenggalek	1	Shade monoculture coffee	129.3	60	0	557742.1079	9081852.452	0.84868556
8	28	1.682781813	-6.8639457	111.9693331	Tuban	0	Paddy field	4.5	1	24.67796914	607099.5434	9241183.141	0
9	16	2.13338193	-6.8526411	111.9748811	Tuban	0	Paddy field	3.1	2	25.77557031	607715.1274	9242431.752	0
7	18	1.736121183	-6.8561981	111.9740283	Tuban	0	Paddy field	3.5	3	25.40767594	607620.0943	9242038.676	0
7	15	1.61511955	-6.8498245	111.9733613	Tuban	0	Paddy field	4	4	26.11327689	607547.8193	9242743.5	0
3	4	1.039720771	-6.8634414	111.9738143	Tuban	0	Other crop/fruit field	3.7	5	24.62748536	607594.8214	9241237.894	0
3	7	1.004242473	-6.8605784	111.9742181	Tuban	0	Paddy field	3.7	6	24.92870037	607640.0838	9241554.341	0
7	34	1.381815146	-6.845463	111.9588778	Tuban	0	Paddy field	3.6	7	26.93520084	605948.3356	9243228.931	0
6	53	1.055514019	-6.8452494	111.9622713	Tuban	0	Paddy field	3.5	8	26.86834936	606323.3719	9243251.797	0
8	23	1.861771101	-6.8458513	111.9697229	Tuban	0	Paddy field	5.3	9	26.62356335	607146.6572	9243183.596	0
6	13	1.631345421	-6.8448635	111.9657317	Tuban	0	Other crop/fruit field	4.3	10	26.8235625	606705.8399	9243293.696	0
4	11	1.033562054	-6.8420661	111.9697159	Tuban	0	Other crop/fruit field	12.2	11	27.03355306	607146.7278	9243602.094	0
0	0	0	-6.8417954	111.9660245	Tuban	0	Other crop/fruit field	14.8	12	27.14767469	606738.8765	9243632.844	0
8	36	1.202775165	-6.8419183	111.9623391	Tuban	1	Other crop/fruit field	11	13	27.22494126	606331.6012	9243620.072	0
4	29	0.446243761	-6.8381256	111.9659958	Tuban	2	Other crop/fruit field	33.1	14	27.54472809	606736.5199	9244038.587	0.69314718
7	11	1.846220219	-6.8382328	111.9626825	Tuban	1	Other crop/fruit field	25	15	27.61314892	606370.3634	9244027.469	0
2	6	0.636514168	-6.8563979	111.9617453	Tuban	0	Paddy field	4	16	25.68542956	606262.7795	9242019.323	0
11	26	2.160757656	-6.8491828	111.9587538	Tuban	0	Paddy field	4.5	17	26.54020083	605933.8128	9242817.693	0
13	34	1.961583058	-6.8531509	111.9618026	Tuban	0	Paddy field	3.2	18	26.03203032	606269.8305	9242378.303	0
10	86	1.601807616	-6.8562395	111.9666605	Tuban	0	Paddy field	3.5	19	25.57445007	606805.9432	9242035.745	0
10	23	2.160129811	-6.8560571	111.9692186	Tuban	0	Paddy field	3	20	25.53187	607088.6537	9242055.341	0
7	48	1.018829523	-6.8527225	111.9585069	Tuban	0	Paddy field	4.1	21	26.16842393	605905.749	9242426.395	0
5	31	0.731802286	-6.8526882	111.9662285	Tuban	0	Paddy field	3.5	22	25.96776966	606758.9976	9242428.477	0
7	45	1.631842347	-6.8490253	111.9623002	Tuban	0	Paddy field	3.8	23	26.46176923	606325.7295	9242834.323	0
6	12	1.704551445	-6.848758	111.965975	Tuban	0	Other crop/fruit field	2.9	24	26.39762524	606731.8596	9242863.061	0
8	22	1.794187411	-6.8635986	111.9590976	Tuban	0	Other crop/fruit field	6.6	25	24.99020687	605968.6178	9241223.792	0
13	32	2.344257609	-6.8636677	111.955303	Tuban	0	Paddy field	8.9	26	25.09693381	605549.3073	9241216.99	0
7	20	1.792114913	-6.8653252	111.9663935	Tuban	0	Paddy field	4.1	27	24.60379029	606774.4156	9241031.278	0
6	20	1.565730653	-6.8619571	111.9663925	Tuban	0	Paddy field	4.1	28	24.96586404	606775.0557	9241403.66	0
13	37	2.212836481	-6.8599467	111.955237	Tuban	0	Paddy field	5.9	29	25.49416501	605542.834	9241628.401	0
6	30	1.295585284	-6.8600609	111.9588998	Tuban	0	Paddy field	4.4	30	25.37334392	605947.5434	9241614.968	0
7	19	1.762208171	-6.8634763	111.9622285	Tuban	0	Paddy field	6	31	24.91410379	606314.603	9241236.621	0
4	11	1.263654432	-6.8599087	111.9622611	Tuban	0	Paddy field	4.1	32	25.29519864	606318.9968	9241631.051	0
4	16	1.162699833	-6.8594713	111.9686845	Tuban	0	Paddy field	3.7	33	25.17627187	607028.8736	9241677.982	0
11	26	2.158095291	-6.8484234	111.9421453	Tuban	2	Other crop/fruit field	8.4	34	27.13761376	604098.7219	9242905.284	0.63500476
5	11	1.468139939	-6.8492451	111.9517615	Tuban	0	Paddy field	4	35	26.73740722	605161.1421	9242812.342	0
6	24	1.632630927	-6.8399891	111.9556865	Tuban	2	Other crop/fruit field	22.3	36	27.60924377	605596.8932	9243834.832	0.69314718
8	15	1.968693209	-6.8420111	111.9443207	Tuban	2	Other commercial polyculture	17.4	37	27.7396553	604340.4984	9243613.759	1.3862944
4	13	1.306106609	-6.8456145	111.9552063	Tuban	0	Paddy field	5.1	38	27.02172313	605542.5941	9243212.989	0
4	5	1.33217904	-6.8489474	111.9552402	Tuban	0	Paddy field	4.2	39	26.66512131	605545.6076	9242844.493	0
8	12	2.022808529	-6.8393786	111.9589781	Tuban	1	Other crop/fruit field	18.7	40	27.58504931	605960.7605	9243901.606	0.97431475
9	67	1.067815125	-6.8419635	111.9406195	Tuban	1	Other crop/fruit field	15.5	41	27.86882512	603931.5173	9243619.823	0
5	10	1.557113098	-6.8455608	111.9514911	Tuban	0	Other crop/fruit field	7.2	42	27.13718919	605132.0692	9243219.74	0
8	37	1.324673099	-6.8563586	111.9479555	Tuban	1	Other crop/fruit field	5.7	43	26.10580908	604739.0227	9242026.7	0
4	21	1.237227395	-6.8564698	111.9517244	Tuban	0	Other crop/fruit field	5	44	25.97207735	605155.4592	9242013.582	0
5	11	1.414279065	-6.8564794	111.9546615	Tuban	0	Other crop/fruit field	3.6	45	25.88022421	605480.0048	9242011.876	0
4	18	0.760755259	-6.8497153	111.937567	Tuban	0	Other crop/fruit field	9	46	27.16501945	603592.5372	9242763.441	0.56233514
0	0	0	-6.8529757	111.9481996	Tuban	0	Other crop/fruit field	5.7	47	26.45484985	604766.7344	9242400.663	0
11	33	2.117591217	-6.8529664	111.942187	Tuban	1	Paddy field	7.1	48	26.65946333	604102.3445	9242402.999	0.26449144
4	9	1.368922361	-6.8531075	111.9551193	Tuban	0	Other crop/fruit field	4.2	49	26.22531384	605531.3333	9242384.575	0
4	12	1.357977855	-6.852863	111.9516782	Tuban	0	Other crop/fruit field	4.4	50	26.35591967	605151.1447	9242412.362	0
5	11	1.414279065	-6.8459426	111.9375154	Tuban	0	Other crop/fruit field	10.9	51	27.56087469	603587.6492	9243180.563	0
11	26	2.052572804	-6.863748	111.940795	Tuban	0	Paddy field	11.1	52	25.58348807	603946.1912	9241211.282	0
10	19	2.214810368	-6.8634473	111.9514305	Tuban	0	Paddy field	10.2	53	25.2433046	605121.4532	9241242.208	0
9	60	1.3247557	-6.8636875	111.9442804	Tuban	0	Paddy field	11.9	54	25.46255064	604331.3319	9241217.214	0
4	5	1.33217904	-6.8635826	111.948189	Tuban	0	Paddy field	10.2	55	25.33710335	604763.2454	9241227.959	0
7	17	1.723391706	-6.8601858	111.9413586	Tuban	0	Other crop/fruit field	7	56	25.93397759	604009.2407	9241604.998	0
4	4	1.386294361	-6.8538022	111.9372992	Tuban	1	Other crop/fruit field	8.5	57	26.74895611	603562.0633	9242311.65	0.63500476
7	19	1.538834084	-6.860073	111.9516272	Tuban	0	Other crop/fruit field	6	58	25.59366872	605143.9285	9241615.23	0
8	16	1.906154747	-6.8601614	111.948045	Tuban	0	Other crop/fruit field	6.3	59	25.70204596	604748.0816	9241606.241	0
7	9	1.889159164	-6.85657	111.9422837	Tuban	0	Other crop/fruit field	5.2	60	26.27856101	604112.2477	9242004.562	0
1	1	0	-7.598778798	110.4510809	Kepuharjo	2	Traditional polyculture coffee	911.6063843	1	1.559228438	439450.9946	9160018.996	1.732868
6	7	2.166084939	-7.598857898	110.4492587	Kepuharjo	3	Traditional polyculture coffee	905.2571411	2	1.666014835	439250.0004	9160009.996	1.332179
2	2	1.83437197	-7.598404229	110.4481533	Kepuharjo	2	Traditional polyculture coffee	911.4364014	3	1.683558816	439128.0007	9160059.996	1.7677615
5	8	0.950270539	-7.599171869	110.4472004	Kepuharjo	1	Traditional polyculture coffee	891.0603638	4	1.811219883	439022.9952	9159974.996	1.029653
3	10	1.559581156	-7.601143664	110.4471345	Kepuharjo	1	Traditional polyculture coffee	867.9415283	5	2.001689699	439016.0041	9159756.996	1.0986123
4	10	1.470808476	-7.599313691	110.4449248	Kepuharjo	1	Traditional polyculture coffee	877.4055786	6	1.970477114	438771.9958	9159958.996	1.2130076
6	16	2.025326221	-7.603112553	110.444793	Kepuharjo	1	Traditional polyculture coffee	847.6813965	7	2.321328642	438757.9954	9159538.996	0.90025605
5	6	1.977006173	-7.605220641	110.4452073	Kepuharjo	2	Traditional polyculture coffee	832.7597046	8	2.498496684	438803.9947	9159305.996	1.0042425
5	6	1.560710409	-7.602464982	110.4476858	Kepuharjo	2	Traditional polyculture coffee	849.7513428	9	2.098326446	439077.0035	9159610.996	1.2048762
9	13	2.138397246	-7.601209263	110.4489293	Kepuharjo	2	Traditional polyculture coffee	872.0942993	10	1.909728642	439213.9952	9159749.996	1.866216
7	18	2.257700464	-7.600517111	110.452357	Kepuharjo	2	Traditional polyculture coffee	897.7980957	11	1.673699851	439592.0031	9159826.996	1.2227793
3	12	1.198849313	-7.596063657	110.4498606	Kepuharjo	2	Traditional polyculture coffee	951.9703979	12	1.364904077	439316.0033	9160318.996	0.79631164
4	8	1.559581156	-7.591811157	110.4489141	Kepuharjo	2	Traditional polyculture coffee	985.2196655	13	1.06200796	439210.9974	9160788.996	0.3488321
2	5	0.673011667	-7.596291579	110.4512745	Kepuharjo	2	Traditional polyculture coffee	945.2669678	14	1.309347056	439472.0023	9160293.996	1.7917595
4	8	1.213007566	-7.605102601	110.4519704	Kepuharjo	1	Traditional polyculture coffee	839.7960815	15	2.133103109	439549.9993	9159319.996	0.79631164
3	8	1.386294361	-7.598988191	110.4521504	Kepuharjo	1	Traditional polyculture coffee	910.6703491	16	1.52817477	439568.9995	9159995.996	1.0027183
3	12	0.566085739	-7.601556658	110.4518299	Kepuharjo	2	Traditional polyculture coffee	877.7318115	17	1.802019321	439534.0048	9159711.996	1.0397208
2	3	0.636514168	-7.604031904	110.4493246	Kepuharjo	3	Traditional polyculture coffee	842.2971802	18	2.165062926	439257.997	9159437.996	1.267677
5	8	1.732867951	-7.607545664	110.4455035	Kepuharjo	3	Traditional polyculture coffee	806.3656006	19	2.705432484	438836.9971	9159048.996	1.3296613
2	2	0.693147181	-7.617515619	110.4542211	Kepuharjo	3	Traditional polyculture coffee	732.0845337	20	3.240562705	439799.9999	9157947.996	1.783854
1	1	0	-7.613915439	110.4541078	Kepuharjo	4	Traditional polyculture coffee	759.211792	21	2.871860218	439786.9998	9158345.996	2.0173636
2	8	0.562335145	-7.613228156	110.4542356	Kepuharjo	4	Traditional polyculture coffee	766.1759644	22	2.796132028	439801.0009	9158421.996	1.562664
6	15	2.447252512	-7.628616032	110.4556576	Kepuharjo	4	Traditional polyculture coffee	640.3442993	23	4.383678248	439959.9987	9156720.996	1.549826
6	11	1.540305825	-7.626381044	110.4550258	Kepuharjo	5	Traditional polyculture coffee	659.3673096	24	4.157805718	439889.9983	9156967.996	1.771624
7	12	1.791759469	-7.625987617	110.4514815	Kepuharjo	3	Traditional polyculture coffee	660.3428955	25	4.224571308	439498.9994	9157010.996	1.7986522
5	9	1.676987774	-7.627878544	110.4518417	Kepuharjo	4	Traditional polyculture coffee	653.2124023	26	4.410982845	439538.9957	9156801.996	1.427061
3	3	1.098612289	-7.630039035	110.4507873	Kepuharjo	4	Traditional polyculture coffee	631.7155762	27	4.673851048	439422.9975	9156562.996	1.7481555
5	9	1.676987774	-7.631042224	110.4572864	Kepuharjo	1	Traditional polyculture coffee	616.4708862	28	4.615185514	440139.995	9156452.996	1.1537419
5	10	0.693147181	-7.622412378	110.4567987	Kepuharjo	4	Traditional polyculture coffee	685.5805054	29	3.686637773	440085.0008	9157406.996	1.6762349
3	5	1.0549202	-7.61862096	110.4556612	Kepuharjo	4	Traditional polyculture coffee	725.7215576	30	3.309756338	439959.003	9157825.996	1.6580627
4	4	1.386294361	-7.763777917	110.1162571	Jatimulyo	4	Traditional polyculture coffee	617.2626343	1	5.131963275	402553.2665	9141715.19	1.6326309
5	6	1.560710409	-7.764216458	110.1146841	Jatimulyo	5	Traditional polyculture coffee	658.7167358	2	5.160780414	402379.906	9141666.341	1.820076
8	13	2.245035274	-7.766330374	110.1142665	Jatimulyo	2	Traditional polyculture coffee	646.8426514	3	4.972491445	402334.3436	9141432.524	1.427061
4	4	1.386294361	-7.767402084	110.1147749	Jatimulyo	2	Traditional polyculture coffee	593.2765503	4	4.841499943	402390.6543	9141314.15	1.427061
3	4	1.039720771	-7.769188687	110.116881	Jatimulyo	1	Shade monoculture coffee	555.9668579	5	4.560448181	402623.3128	9141117.102	0.37677016
1	1	0	-7.768876796	110.1188881	Jatimulyo	4	Traditional polyculture coffee	514.2990723	6	4.499210527	402844.57	9141152.046	1.8251995
5	8	1.559581156	-7.749596827	110.1293606	Jatimulyo	1	Traditional polyculture coffee	714.3673096	7	6.293713966	403995.0289	9143286.077	1.0877613
2	4	1.039720771	-7.751330204	110.1296566	Jatimulyo	2	Traditional polyculture coffee	723.8850098	8	6.099779011	404028.0638	9143094.498	1.5430293
5	5	1.609437912	-7.753181683	110.129797	Jatimulyo	3	Traditional polyculture coffee	694.1025391	9	5.89454288	404043.9661	9142889.825	2.0280468
6	9	1.676987774	-7.752882197	110.1276787	Jatimulyo	2	Traditional polyculture coffee	699.3691406	10	5.954919085	403810.2987	9142922.458	1.5670812
4	4	1.386294361	-7.751001717	110.1275606	Jatimulyo	2	Traditional polyculture coffee	719.8477173	11	6.162677891	403796.8479	9143130.342	1.8184832
2	2	0.693147181	-7.749022582	110.1273558	Jatimulyo	1	Shade monoculture coffee	721.0176392	12	6.382551869	403773.8137	9143349.114	0.96611482
4	9	1.214889654	-7.745634785	110.1421976	Jatimulyo	2	Shade monoculture coffee	741.5386353	13	6.648375781	405409.7777	9143727.009	0.83698822
2	2	0.693147181	-7.745821617	110.1350478	Jatimulyo	3	Traditional polyculture coffee	711.3789673	14	6.651705267	404621.3505	9143704.755	1.5934032
2	2	0.693147181	-7.745787671	110.1367864	Jatimulyo	1	Shade monoculture coffee	729.3358765	15	6.642126128	404813.0731	9143708.898	1.4327571
4	4	1.386294361	-7.745709719	110.1387018	Jatimulyo	3	Traditional polyculture coffee	734.5361938	16	6.640877192	405024.2831	9143717.945	1.2648667
2	2	0.693147181	-7.745823964	110.1330469	Jatimulyo	2	Shade monoculture coffee	726.9123535	17	6.67351862	404400.6946	9143704.046	1.0114043
5	7	1.475076311	-7.750951929	110.142173	Jatimulyo	3	Traditional polyculture coffee	650.2387695	18	6.060653948	405408.2516	9143139.128	0.88745054
7	14	2.554068519	-7.749029288	110.142095	Jatimulyo	2	Traditional polyculture coffee	670.0875244	19	6.272902646	405399.2207	9143351.682	1.1682825
4	6	1.560710409	-7.748991569	110.1400846	Jatimulyo	2	Traditional polyculture coffee	654.9559937	20	6.275054606	405177.5103	9143355.405	0.96496292
1	1	0	-7.748862488	110.1380913	Jatimulyo	1	Shade monoculture coffee	670.2266235	21	6.295042243	404957.665	9143369.231	0.72249803
2	2	0.693147181	-7.750655712	110.1401806	Jatimulyo	2	Shade monoculture coffee	631.7957153	22	6.090985446	405188.4693	9143171.434	1.4669071
1	1	0	-7.750886969	110.1383165	Jatimulyo	1	Shade monoculture coffee	623.0806274	23	6.070361449	404982.9535	9143145.45	1.3862944
1	3	0	-7.767201673	110.1169699	Jatimulyo	3	Traditional polyculture coffee	550.463623	24	4.754629709	402632.6584	9141336.813	1.972247
2	2	0.693147181	-7.765529735	110.1171485	Jatimulyo	2	Shade monoculture coffee	568.0961914	25	4.915086919	402651.9683	9141521.708	1.0201307
5	6	1.560710409	-7.738648468	110.1426042	Jatimulyo	5	Traditional polyculture coffee	728.6342773	26	7.4217668	405453.0596	9144499.522	2.0611128
2	2	0.693147181	-7.734531026	110.1416828	Jatimulyo	1	Shade monoculture coffee	760.8980103	27	7.874570292	405350.5293	9144954.551	1.1529621
2	2	0.693147181	-7.732192224	110.1420141	Jatimulyo	1	Shade monoculture coffee	765.5657959	28	8.133755714	405386.5444	9145213.207	1.2351447
3	3	1.791759469	-7.739040239	110.1407509	Jatimulyo	2	Shade monoculture coffee	751.9863281	29	7.375094609	405248.7647	9144455.795	1.1312895
3	3	1.098612289	-7.769115681	110.1149467	Jatimulyo	3	Traditional polyculture coffee	594.8536377	30	4.665259551	402409.9949	9141124.729	1.5748687
6	14	1.71049323	-7.137812129	110.1126578	Kemuning	5	Rustic coffee	472.1807861	1	17.88175381	402017.3564	9210922.154	1.7721394
5	14	1.437701444	-7.137815607	110.1144689	Kemuning	8	Rustic coffee	487.8026428	2	18.03382224	402217.3591	9210922.154	2.0075563
5	11	1.515707952	-7.135999681	110.1108502	Kemuning	6	Rustic coffee	536.6383667	3	17.86284197	401817.3545	9211122.154	1.9269145
13	39	2.299855779	-7.136003165	110.1126613	Kemuning	4	Rustic coffee	550.2122192	4	18.01285023	402017.3581	9211122.154	1.4241299
7	15	1.841390375	-7.136006642	110.1144724	Kemuning	3	Rustic coffee	522.0279541	5	18.16382184	402217.3616	9211122.154	1.3522094
11	19	2.201511866	-7.136010112	110.1162834	Kemuning	5	Rustic coffee	480.7390442	6	18.31572445	402417.3539	9211122.154	1.4978661
7	12	1.791759469	-7.136013575	110.1180945	Kemuning	4	Rustic coffee	476.3668213	7	18.46855186	402617.3572	9211122.154	1.2945452
13	43	2.4136024	-7.13601703	110.1199056	Kemuning	7	Rustic coffee	471.9945984	8	18.62227303	402817.3603	9211122.154	2.0467385
8	14	0.998900956	-7.134144791	110.08731	Kemuning	5	Rustic coffee	648.6882324	9	15.57218491	399217.3559	9211322.154	1.5670812
6	10	1.6957425	-7.132367752	110.1036132	Kemuning	3	Rustic coffee	585	10	17.30034552	401017.3571	9211522.154	1.2227793
4	9	1.273028337	-7.134190718	110.1108537	Kemuning	3	Rustic coffee	562.7949829	11	17.96693432	401817.3555	9211322.154	1.0889
5	16	1.494175138	-7.134194201	110.1126648	Kemuning	4	Rustic coffee	572.0717773	12	18.14520398	402017.3598	9211322.154	1.3378607
8	15	1.960095135	-7.134197677	110.1144759	Kemuning	5	Rustic coffee	539.0646362	13	18.29508406	402217.3641	9211322.154	1.8973676
7	13	1.884871334	-7.134201146	110.1162869	Kemuning	6	Rustic coffee	537.9619751	14	18.44590644	402417.3572	9211322.154	1.7094728
7	9	1.889159164	-7.134204608	110.118098	Kemuning	5	Rustic coffee	505.6898499	15	18.59766475	402617.3613	9211322.154	1.705562
8	14	2.435569975	-7.134208063	110.119909	Kemuning	4	Rustic coffee	506.5233765	16	18.75031955	402817.3542	9211322.154	1.8226178
7	16	1.840748729	-7.134148366	110.0891211	Kemuning	2	Rustic coffee	589.2151489	17	15.75409153	399417.3616	9211322.154	1.2945452
9	23	2.122606062	-7.13421151	110.1217201	Kemuning	5	Rustic coffee	495.8945618	18	18.90386597	403017.358	9211322.154	2.0620695
8	15	1.577472018	-7.134214951	110.1235312	Kemuning	3	Rustic coffee	459.9520569	19	19.05827419	403217.3618	9211322.154	1.9213363
4	11	1.288252305	-7.134151935	110.0909321	Kemuning	5	Rustic coffee	570.5982056	20	15.93642159	399617.3561	9211322.154	1.3862944
7	12	1.863679987	-7.134155496	110.0927432	Kemuning	5	Rustic coffee	564.6694336	21	16.11918078	399817.3616	9211322.154	1.7721394
5	20	1.415022588	-7.13415905	110.0945542	Kemuning	4	Rustic coffee	567.9431763	22	16.30233459	400017.3559	9211322.154	1.8251995
8	19	1.935681822	-7.134162597	110.0963653	Kemuning	6	Rustic coffee	570.6298218	23	16.48588991	400217.3612	9211322.154	2.0911389
10	21	2.202521075	-7.134166137	110.0981763	Kemuning	5	Rustic coffee	565.2421875	24	16.66981341	400417.3553	9211322.154	1.9915094
14	24	2.5246995	-7.13416967	110.0999874	Kemuning	2	Rustic coffee	545.8629761	25	16.85411314	400617.3604	9211322.154	1.7326587
6	14	1.71049323	-7.134173196	110.1017984	Kemuning	4	Rustic coffee	575.8823853	26	17.03875672	400817.3543	9211322.154	1.8407487
5	6	1.560710409	-7.132335839	110.0873136	Kemuning	5	Rustic coffee	616.0620728	27	15.65686249	399217.3579	9211522.154	1.4184837
6	10	1.695742534	-7.132367754	110.103613	Kemuning	4	Rustic coffee	570.055542	28	17.30034552	401017.3571	9211522.154	1.7670092
4	7	1.277034259	-7.132371265	110.1054241	Kemuning	5	Rustic coffee	575.4071655	29	17.48486276	401217.3626	9211522.154	1.5575605
7	13	1.884871334	-7.132378265	110.1090462	Kemuning	3	Rustic coffee	542.4439087	30	17.85488753	401617.3624	9211522.154	1.427061
6	14	1.524707393	-7.132381754	110.1108572	Kemuning	3	Rustic coffee	586.7285156	31	18.04037443	401817.3566	9211522.154	1.3592367
12	35	2.361854321	-7.132385237	110.1126683	Kemuning	4	Rustic coffee	588.0925293	32	18.22617829	402017.3617	9211522.154	1.9561875
5	15	1.524633528	-7.132388712	110.1144793	Kemuning	6	Rustic coffee	565.0686035	33	18.41226938	402217.3557	9211522.154	2.0467385
8	13	1.884878721	-7.13239218	110.1162904	Kemuning	7	Rustic coffee	570.5391235	34	18.57732939	402417.3606	9211522.154	2.0097092
7	16	1.749778989	-7.132395641	110.1181014	Kemuning	6	Rustic coffee	557.5421753	35	18.72801503	402617.3544	9211522.154	2.1186492
11	20	2.345737404	-7.132399095	110.1199125	Kemuning	5	Rustic coffee	558.2168579	36	18.87962492	402817.3592	9211522.154	2.0097092
8	17	1.827062845	-7.132339414	110.0891247	Kemuning	1	Rustic coffee	607.4063721	37	15.83779719	399417.3643	9211522.154	0.97431475
8	19	2.014087201	-7.132402542	110.1217236	Kemuning	4	Rustic coffee	531.65979	38	19.03212871	403017.3638	9211522.154	1.2945452
10	13	2.245035274	-7.132342981	110.0909357	Kemuning	4	Rustic coffee	591.8341675	39	16.01917534	399617.3596	9211522.154	1.6769878
10	22	2.2243005	-7.132346541	110.0927467	Kemuning	3	Rustic coffee	569.9353638	40	16.20099166	399817.3548	9211522.154	1.2945452
9	16	2.079441542	-7.132350095	110.0945578	Kemuning	5	Rustic coffee	572.6886597	41	16.38324164	400017.361	9211522.154	1.8224567
8	25	2.220025328	-7.132353641	110.0963688	Kemuning	6	Rustic coffee	593.9831543	42	16.56589119	400217.356	9211522.154	1.4241299
9	18	2.091138883	-7.13235718	110.0981799	Kemuning	6	Rustic coffee	602.5671387	43	16.74894696	400417.3619	9211522.154	1.7480673
10	19	2.08312552	-7.132360712	110.0999909	Kemuning	6	Rustic coffee	579.9557495	44	16.93237601	400617.3567	9211522.154	1.7999588
9	21	2.083377641	-7.132364237	110.101802	Kemuning	7	Rustic coffee	596.0357056	45	17.11618623	400817.3625	9211522.154	2.1006789
5	12	1.467733929	-7.130569303	110.1090497	Kemuning	2	Rustic coffee	555.1212769	46	17.93101679	401617.3628	9211722.154	1.0027183
6	27	1.630000559	-7.130572791	110.1108607	Kemuning	4	Rustic coffee	582.8527222	47	18.1157249	401817.3577	9211722.154	1.3497924
8	16	1.952621313	-7.130576272	110.1126718	Kemuning	4	Rustic coffee	590.8999023	48	18.3007646	402017.3637	9211722.154	1.4105136
9	21	2.161423636	-7.130579747	110.1144828	Kemuning	8	Rustic coffee	585.7619019	49	18.48610552	402217.3584	9211722.154	1.9561875
4	8	1.320888343	-7.130586674	110.1181049	Kemuning	5	Rustic coffee	567.0820923	50	18.85769593	402617.3587	9211722.154	1.4750763
8	16	2.533895909	-7.130530461	110.0891282	Kemuning	8	Rustic coffee	554.8589478	51	15.92356515	399417.3561	9211722.154	1.9027183
4	8	0.769090258	-7.130534028	110.0909393	Kemuning	6	Rustic coffee	526.7327271	52	16.10398785	399617.3632	9211722.154	1.9085353
4	8	1.320888343	-7.130537587	110.0927503	Kemuning	2	Rustic coffee	531.7824707	53	16.28485809	399817.3592	9211722.154	0.90025605
5	7	1.549826046	-7.130541139	110.0945613	Kemuning	3	Rustic coffee	561.0865479	54	16.4661706	400017.3551	9211722.154	1.8711604
4	7	1.351783994	-7.130544685	110.0963724	Kemuning	5	Rustic coffee	571.0108643	55	16.64792091	400217.3619	9211722.154	1.9792045
5	7	1.475076311	-7.130548223	110.0981834	Kemuning	5	Rustic coffee	572.9177246	56	16.83007526	400417.3576	9211722.154	1.8468891
9	17	2.150060224	-7.130551754	110.0999945	Kemuning	5	Rustic coffee	613.7560425	57	17.01264048	400617.3643	9211722.154	1.7670092
10	20	2.207107968	-7.130555278	110.1018055	Kemuning	5	Rustic coffee	623.041687	58	17.19558331	400817.3597	9211722.154	1.6459168
10	24	2.232055584	-7.128749835	110.1036201	Kemuning	4	Rustic coffee	590.125061	59	17.4594063	401017.3643	9211922.154	1.3316643
6	11	1.767761472	-7.12876034	110.1090532	Kemuning	2	Rustic coffee	564.9693604	60	18.00904551	401617.3632	9211922.154	1.0889
6	8	1.732867951	-7.128763827	110.1108642	Kemuning	2	Rustic coffee	578.4631348	61	18.19296223	401817.359	9211922.154	1.2130076
6	10	1.695742534	-7.128767308	110.1126752	Kemuning	8	Rustic coffee	635.9647217	62	18.37721477	402017.3547	9211922.154	1.6311075
7	11	1.846220219	-7.128770781	110.1144863	Kemuning	8	Rustic coffee	638.7321777	63	18.56180327	402217.3613	9211922.154	1.9561875
5	9	1.522955068	-7.128725074	110.0909428	Kemuning	5	Rustic coffee	528.3787231	64	16.19081703	399617.3559	9211922.154	1.7917595
7	13	1.884871334	-7.128728632	110.0927539	Kemuning	1	Rustic coffee	571.3311768	65	16.37073848	399817.3637	9211922.154	0.82371973
8	18	2.338200178	-7.128732184	110.0945649	Kemuning	4	Rustic coffee	581.4532471	66	16.55111099	400017.3604	9211922.154	1.3156581
9	22	2.071343303	-7.128735728	110.0963759	Kemuning	3	Rustic coffee	617.7034912	67	16.73192945	400217.3569	9211922.154	1.562664
11	22	2.221154069	-7.128739265	110.098187	Kemuning	7	Rustic coffee	602.6477661	68	16.9131897	400417.3644	9211922.154	2.0449312
8	13	1.487674179	-7.128742796	110.099998	Kemuning	5	Rustic coffee	596.9581299	69	17.09485795	400617.3608	9211922.154	1.698783
6	17	1.599221257	-7.128746319	110.101809	Kemuning	5	Rustic coffee	601.4990234	70	17.27693103	400817.3571	9211922.154	1.5667432
5	11	1.366711052	-7.126940874	110.1036236	Kemuning	6	Rustic coffee	598.8665161	71	17.54181162	401017.3625	9212122.154	1.6661023
9	21	2.095409619	-7.126951377	110.1090567	Kemuning	4	Rustic coffee	568.3284912	72	18.08894918	401617.3638	9212122.154	2.0291546
9	19	2.114308131	-7.126954864	110.1108677	Kemuning	7	Rustic coffee	562.8513794	73	18.27206235	401817.3604	9212122.154	2.0611128
8	16	1.795322435	-7.126958343	110.1126787	Kemuning	4	Rustic coffee	599.3383179	74	18.4555259	402017.3568	9212122.154	1.866216
10	27	2.159469236	-7.126961816	110.1144898	Kemuning	6	Rustic coffee	635.7766724	75	18.63933965	402217.3642	9212122.154	1.9085353
8	21	1.703161782	-7.126930308	110.0981905	Kemuning	6	Rustic coffee	560.2623291	76	16.99824116	400417.3603	9212122.154	1.9081339
7	14	1.908535282	-7.126933837	110.1000015	Kemuning	6	Rustic coffee	596.208313	77	17.17901073	400617.3575	9212122.154	1.7152632
10	18	2.197224577	-7.126937359	110.1018125	Kemuning	2	Rustic coffee	600.6517334	78	17.36020184	400817.3545	9212122.154	1.0889
4	11	1.342113179	-7.125131914	110.1036271	Kemuning	5	Rustic coffee	595.027771	79	17.62610128	401017.3609	9212322.154	1.3497924
6	11	1.641734712	-7.125135421	110.1054381	Kemuning	4	Rustic coffee	578.2996826	80	17.80723625	401217.3585	9212322.154	1.5832585
15	19	2.626957179	-7.125138921	110.1072491	Kemuning	6	Rustic coffee	593.2141113	81	17.98877079	401417.356	9212322.154	1.9480533
6	14	1.747868097	-7.125142414	110.1090602	Kemuning	7	Rustic coffee	593.8479614	82	18.17070302	401617.3645	9212322.154	1.7685753
5	10	1.504788284	-7.1251459	110.1108712	Kemuning	3	Rustic coffee	576.7871704	83	18.3530013	401817.3619	9212322.154	1.1685184
6	15	1.674589567	-7.1251284	110.1018161	Kemuning	2	Rustic coffee	575.4968262	84	17.44537822	400817.3631	9212322.154	1.2554823
7	15	1.714087541	-7.12332646	110.1054416	Kemuning	6	Rustic coffee	584.5595093	85	17.89251183	401217.3577	9212522.154	1.6674619
6	8	1.667461933	-7.123329959	110.1072526	Kemuning	4	Rustic coffee	590.967041	86	18.07319065	401417.3561	9212522.154	1.3862944
8	15	2.51265853	-7.123333451	110.1090636	Kemuning	3	Rustic coffee	633.3344116	87	18.25427219	401617.3543	9212522.154	0.83698822
3	5	1.054920168	-7.123336936	110.1108747	Kemuning	6	Rustic coffee	604.791748	88	18.43575465	401817.3634	9212522.154	1.7677615
10	33	2.096997394	-7.12331944	110.1018196	Kemuning	5	Rustic coffee	539.6622925	89	17.53241259	400817.3608	9212522.154	1.4750763
9	21	2.136507058	-7.121524488	110.1090671	Kemuning	6	Rustic coffee	570.7897949	90	18.33965168	401617.3552	9212722.154	1.7092714
8	14	1.567583505	-7.121527972	110.1108781	Kemuning	3	Rustic coffee	579.3214111	91	18.52028831	401817.3541	9212722.154	1.2945452
2	3	0.63651417	-7.273807	107.771241	Cipaganti	1	Shade monoculture coffee	1312.5	1	0.942348674	143408.2128	9194709.411	0.95569989
2	5	0.50040242	-7.275236	107.770856	Cipaganti	2	Shade monoculture coffee	1327.6	2	0.961579946	143366.7789	9194550.89	0.90025605
2	4	0.69314718	-7.271214	107.770004	Cipaganti	2	Shade monoculture coffee	1325.5	3	0.752202644	143269.4034	9194995.529	0.95027054
2	6	0.63651417	-7.271475	107.768398	Cipaganti	2	Shade monoculture coffee	1351.9	4	0.581564692	143092.055	9194965.363	1.1682825
3	8	1.0821955	-7.27119	107.769302	Cipaganti	7	Commercial polyculture coffee	1337.8	5	0.674959778	143191.7733	9194997.632	1.4985691
2	3	0.63651417	-7.271464	107.77477	Cipaganti	2	Shade monoculture coffee	1256.2	6	1.278870117	143796.5151	9194971.611	0.97431475
2	3	0.63651417	-7.276131	107.768857	Cipaganti	0	Sun coffee	1360.5	7	0.793773775	143146.4855	9194450.216	0.56233514
2	3	0.63651417	-7.273795	107.77067	Cipaganti	3	Shade monoculture coffee	1321.3	8	0.881715414	143345.0756	9194710.289	1.1988493
2	5	0.67301167	-7.271452	107.770278	Cipaganti	4	Shade monoculture coffee	1321.2	9	0.786018228	143299.8843	9194969.395	1.3579779
3	7	1.0789922	-7.271154	107.771646	Cipaganti	8	Commercial polyculture coffee	1300.1	10	0.93178056	143450.8907	9195003.469	1.8705689
3	4	1.0397208	-7.267546	107.767829	Cipaganti	6	Commercial polyculture coffee	1360.8	11	0.577312595	143026.0393	9195399.93	1.5193827
3	9	0.84868556	-7.273094	107.769266	Cipaganti	1	Shade monoculture coffee	1341.7	12	0.710584982	143189.2995	9194786.794	1.1537419
3	7	0.95569989	-7.270439	107.770418	Cipaganti	2	Shade monoculture coffee	1316.8	13	0.79151814	143314.5613	9195081.664	1.2424533
2	5	0.50040242	-7.271594	107.768957	Cipaganti	1	Shade monoculture coffee	1342.5	14	0.644706649	143153.9506	9194952.629	0.95569989
3	5	1.0549202	-7.273669	107.775418	Cipaganti	2	Shade monoculture coffee	1253.4	15	1.387828746	143869.8969	9194727.987	1.2730283
2	4	0.56233514	-7.273874	107.776261	Cipaganti	0	Sun coffee	1244.8	16	1.483633728	143963.2575	9194705.954	0
2	5	0.67301167	-7.273295	107.771142	Cipaganti	3	Shade monoculture coffee	1311	17	0.916846406	143396.8628	9194766.021	1.2130076
4	8	1.2130076	-7.272225	107.774201	Cipaganti	1	Shade monoculture coffee	1261.6	18	1.227935998	143734.2095	9194886.905	0.97431475
1	2	0	-7.273065	107.777008	Cipaganti	0	Sun coffee	1231.7	19	1.549546828	144045.2041	9194796.114	0.50040242
2	6	0.63651417	-7.273665	107.774433	Cipaganti	2	Shade monoculture coffee	1264.8	20	1.280900435	143760.9961	9194727.653	1.2148897
2	5	0.50040242	-7.274212	107.770159	Cipaganti	1	Shade monoculture coffee	1331.9	21	0.844460866	143288.9111	9194663.716	0.97431475
3	9	0.84868556	-7.272927	107.768505	Cipaganti	0	Sun coffee	1351.8	22	0.624623335	143105.0336	9194804.683	0
2	2	0.69314718	-7.273724	107.770873	Cipaganti	2	Shade monoculture coffee	1317.7	23	0.900751881	143367.4624	9194718.31	0.86756323
3	7	0.95569989	-7.271547	107.768683	Cipaganti	2	Shade monoculture coffee	1347	24	0.613969424	143123.6207	9194957.616	0.79631164
2	3	0.63651417	-7.271518	107.777474	Cipaganti	1	Shade monoculture coffee	1221.4	25	1.577119095	144095.5024	9194967.763	0.45056121
2	2	0.69314718	-7.273641	107.771753	Cipaganti	1	Shade monoculture coffee	1303.3	26	0.991768534	143464.6864	9194728.195	0.56233514
3	11	0.75954739	-7.276479	107.779597	Cipaganti	0	Sun coffee	1243.7	27	1.675689258	144334.1263	9194420.162	0.45056121
2	4	0.56233514	-7.276821	107.779195	Cipaganti	0	Sun coffee	1247.2	28	1.61752345	144289.9532	9194381.98	0
2	6	0.63651417	-7.271951	107.768969	Cipaganti	2	Shade monoculture coffee	1342.7	29	0.652712298	143155.5597	9194913.112	1.1682825
2	4	0.69314718	-7.272522	107.769481	Cipaganti	2	Shade monoculture coffee	1336.8	30	0.719275874	143212.6167	9194850.295	1.2130076
4	13	1.3322449	-7.273046	107.7696	Cipaganti	4	Commercial polyculture coffee	1335.7	31	0.744801784	143226.1875	9194792.373	1.427061
2	4	0.69314718	-7.271285	107.769635	Cipaganti	1	Shade monoculture coffee	1331.8	32	0.712920808	143228.664	9194987.377	0.59826959
3	9	1.0608569	-7.272687	107.773413	Cipaganti	4	Commercial polyculture coffee	1271.5	33	1.150742721	143647.456	9194835.131	1.6307991
2	6	0.63651417	-7.273733	107.774042	Cipaganti	1	Shade monoculture coffee	1269.2	34	1.240175275	143717.8224	9194719.816	1.2650014
3	10	0.89794572	-7.273236	107.775072	Cipaganti	1	Shade monoculture coffee	1256.3	35	1.341807869	143831.3026	9194775.655	0.90025605
4	11	1.1209504	-7.27263	107.775156	Cipaganti	2	Shade monoculture coffee	1251	36	1.339591456	143840.1107	9194842.817	1.3086054
1	1	0	-7.280589	107.774382	Cipaganti	2	Shade monoculture coffee	1298.1	37	0.951044268	143760.8305	9193960.996	0.898137
2	4	0.56233514	-7.280196	107.774751	Cipaganti	1	Shade monoculture coffee	1292.5	38	1.010557957	143801.3143	9194004.8	0.66156324
2	3	0.63651417	-7.280732	107.774906	Cipaganti	0	Sun coffee	1286	39	0.976942775	143818.874	9193945.577	0
1	2	0	-7.280871	107.774606	Cipaganti	3	Shade monoculture coffee	1292.4	40	0.9433105	143785.8176	9193929.95	1.4241299
1	2	0	-7.280167	107.774949	Cipaganti	2	Shade monoculture coffee	1289.4	41	1.027052356	143823.1812	9194008.167	1.2206073
1	1	0	-7.279875	107.774834	Cipaganti	3	Shade monoculture coffee	1291.5	42	1.043949906	143810.2365	9194040.406	1.2130076
1	1	0	-7.281124	107.77531	Cipaganti	0	Sun coffee	1281.7	43	0.977029195	143863.8479	9193902.494	0.63651417
1	2	0	-7.280874	107.775691	Cipaganti	1	Shade monoculture coffee	1276.6	44	1.026613452	143905.7714	9193930.474	0.86756323
2	3	0.63651417	-7.281518	107.775786	Cipaganti	1	Shade monoculture coffee	1280.3	45	0.987021144	143916.7831	9193859.247	0.59826959
2	3	0.63651417	-7.281077	107.776203	Cipaganti	2	Shade monoculture coffee	1272.4	46	1.053748417	143962.5356	9193908.403	0.91842778
2	4	0.56233514	-7.281195	107.776928	Cipaganti	1	Shade monoculture coffee	1262.7	47	1.108057527	144042.7805	9193895.91	0.95027054
2	2	0.69314718	-7.282837	107.774537	Cipaganti	4	Shade monoculture coffee	1296.4	48	0.787722781	143779.7443	9193712.222	1.3592367
3	4	1.0397208	-7.282921	107.773716	Cipaganti	2	Shade monoculture coffee	1312.1	49	0.712391247	143689.046	9193702.273	1.0735428
2	3	0.63651417	-7.282171	107.772764	Cipaganti	3	Shade monoculture coffee	1328.2	50	0.702634476	143583.2051	9193784.56	1.4681399
2	4	0.69314718	-7.281695	107.773276	Cipaganti	2	Shade monoculture coffee	1318.7	51	0.779047622	143639.4322	9193837.667	1.2798542
2	9	0.68696158	-7.281398	107.773645	Cipaganti	6	Commercial polyculture coffee	1310.6	52	0.830155654	143679.9918	9193870.842	1.7677615
2	5	0.50040242	-7.280565	107.773561	Cipaganti	0	Sun coffee	1310.8	53	0.896897443	143670.0463	9193963.005	0
2	4	0.56233514	-7.278777	107.765545	Cipaganti	0	Sun coffee	1390.4	54	0.379259992	142782.4205	9194154.633	0
3	5	0.95027054	-7.279329	107.762271	Cipaganti	2	Shade monoculture coffee	1449.7	55	0.027304523	142420.8983	9194090.922	1.2945452
1	2	0	-7.280586	107.767144	Cipaganti	1	Shade monoculture coffee	1372.9	56	0.539896496	142960.6326	9193955.606	0.86756323
3	11	1.0670895	-7.278269	107.775358	Cipaganti	5	Commercial polyculture coffee	1280.8	57	1.219536588	143866.8978	9194218.634	1.427061
